# Supplementary material for: The interplay between hormonal vitamin D and lipopolysaccharide signaling on human neutrophil transcriptional responses
Source: Front Immunol. 2025 Oct 3;16:1683913. doi: 10.3389/fimmu.2025.1683913 (PMC12531266; doi:10.3389/fimmu.2025.1683913)
Supplement: Supplementary file 2 [file Table1.xlsx]

## Sheet: S1 File
S1 File
Gene expression changes in neutrophils treated with 1,25D, LPS and 1,25D+LPS relative to vehicle (and LPS+D relative to LPS) identified by RNA seq. Fold change values, along with their corresponding p values, are indicated.
Symbol	D vs C Fold change	D vs C P value	LPS vs C Fold change	LPS vs C P value	LPS+D vs LPS Fold change	LPS+D vs LPS P value	LPS+D vs C Fold change	LPS+D vs C P value
FTH1	-1.17885	0.166136	1.02418	0.832907	-1.11815	0.334478	-1.09175	0.444943
CXCL8	-1.1362	0.202887	1.45363	0.00259146	-1.02693	0.782641	1.41552	0.00411332
SOD2	1.01804	0.864027	1.0276	0.79486	1.13365	0.246289	1.16495	0.165045
SRGN	1.83467	7.95e-06	-1.11301	0.167588	1.78205	1.22098e-05	1.60111	6.82245e-05
RNR2	-1.16245	0.139895	-1.15382	0.15805	-1.02922	0.765319	-1.18754	0.0975634
TNFAIP2	1.10506	0.190865	-1.03359	0.652553	1.04457	0.554118	1.01062	0.885003
PI3	-2.27775	0.000110163	1.15681	0.297767	-1.33086	0.0557848	-1.15046	0.315551
NFKBIA	1.23232	0.0138633	1.04154	0.574053	1.0998	0.204349	1.14549	0.0813932
MARCKS	-1.02675	0.730667	-1.08744	0.287316	-1.13987	0.11	-1.23954	0.0165254
AQP9	1.24329	0.05116	1.06552	0.533287	1.33482	0.0149696	1.42228	0.00504502
FTL	-1.11119	0.564443	1.45607	0.0630883	-1.02278	0.901045	1.42364	0.0778339
LCP1	-1.21081	0.0394595	-1.20311	0.0452521	1.00344	0.966918	-1.19898	0.0485019
LAPTM5	-1.04433	0.523301	-1.01864	0.784045	1.01613	0.812205	-1.00247	0.970677
NAMPT	-1.30274	0.0177753	1.07216	0.47221	-1.09006	0.377087	-1.0167	0.862478
TNIP1	-1.06595	0.320616	-1.17711	0.0236472	-1.07107	0.287488	-1.26076	0.0035729
PLEK	1.1593	0.138699	1.09494	0.347399	1.2836	0.0218094	1.40546	0.004152
TMSB4X	-1.19613	0.0370224	-1.08653	0.291031	-1.15248	0.0857531	-1.2522	0.0129255
SQSTM1	-1.11467	0.533588	1.47772	0.0457313	-1.05051	0.775539	1.40667	0.0739291
ACTB	-1.05021	0.504265	-1.20665	0.0241643	-1.11071	0.168484	-1.34025	0.00204228
LITAF	-1.05806	0.650198	1.44691	0.012489	-1.01827	0.883785	1.42095	0.0160682
IL1B	-1.19506	0.502226	1.19891	0.500651	-1.27186	0.370331	-1.06085	0.82578
MXD1	1.13463	0.150546	1.10348	0.253075	1.25065	0.020379	1.38007	0.00267898
TNFAIP6	-1.08213	0.308131	-1.23934	0.0154212	1.06585	0.406167	-1.16278	0.0676974
S100A9	-1.42957	0.00176538	-1.48152	0.000915037	-1.39652	0.00272319	-2.06898	6.77296e-06
ACSL1	1.3078	0.00605571	-1.41456	0.0011934	1.67894	5.63565e-05	1.1869	0.051269
LYN	-1.15675	0.0897134	-1.01216	0.879195	1.04602	0.574517	1.03346	0.679883
SIRPA	1.24545	0.00774295	-1.01881	0.783488	1.30459	0.00244121	1.2805	0.00385524
TNFAIP3	1.19765	0.0422084	1.04778	0.559901	1.2547	0.0151166	1.31465	0.00550386
PNRC1	1.23632	0.00538047	-1.16262	0.0307149	1.27013	0.00257938	1.09248	0.170561
PIK3AP1	1.31273	0.0218998	1.06179	0.563463	1.49726	0.00248552	1.58977	0.00097555
CD14	3.76879	3.5e-08	-1.41468	0.00229994	3.4292	6.76997e-08	2.42402	1.3203e-06
VASP	-1.05522	0.510578	-1.02925	0.722131	-1.05719	0.496131	-1.08811	0.309485
CXCR4	-1.13665	0.291183	1.18393	0.173902	-1.0197	0.868514	1.16105	0.224064
PSAP	-1.11617	0.573092	1.5725	0.0410138	-1.11315	0.582253	1.41265	0.101692
CTSD	1.25783	0.342808	4.49762	0.000173498	1.10893	0.66125	4.98757	0.000111861
FPR1	-1.36956	0.000871876	-1.22467	0.0129515	-1.24897	0.00787819	-1.52959	8.83767e-05
IVNS1ABP	-1.41468	0.000525566	-1.11412	0.148139	-1.17261	0.0436095	-1.30642	0.00312075
C15orf48	1.37733	0.00305379	-1.04648	0.593498	1.3525	0.00438449	1.29243	0.0110363
SDCBP	-1.087	0.374135	1.15267	0.145007	1.06178	0.519188	1.22388	0.0481818
FGR	1.07166	0.494906	1.40189	0.00630672	1.02576	0.799894	1.438	0.00413582
SAT1	1.62699	2.11e-05	-1.16765	0.0375555	1.52678	6.78106e-05	1.30757	0.00201218
FLNA	2.60584	0.00023727	1.88787	0.00381322	1.96679	0.00249879	3.71304	2.26565e-05
CEBPB	1.82541	2.54e-05	1.1671	0.0873832	1.51784	0.00046299	1.77147	3.92257e-05
CSF3R	1.20808	0.0171762	-1.13717	0.0809859	1.18643	0.0273994	1.04332	0.536329
NFKB2	1.16666	0.0501265	-1.04719	0.51992	1.13825	0.0908492	1.08695	0.255904
G0S2	2.27192	8.02e-06	1.19419	0.0965815	1.98907	3.57125e-05	2.37532	5.18106e-06
SPI1	-1.04993	0.512601	-1.05457	0.476114	-1.09575	0.231316	-1.15555	0.0718498
TNFRSF1B	-1.57142	0.0237668	1.34832	0.108413	-1.39686	0.0758083	-1.036	0.838189
ARAP1	-1.17934	0.0562402	1.0451	0.576449	-1.0888	0.291355	-1.04182	0.603718
MYH9	1.18086	0.0551793	1.00675	0.931749	1.10142	0.235917	1.10885	0.207482
PTAFR	-1.28335	0.0170521	1.01954	0.828906	-1.199	0.0642766	-1.17602	0.0933324
TXNIP	-1.15123	0.0511565	-1.56111	3.85399974909369e-05	1.02682	0.685965	-1.52034	6.41053e-05
LSP1	1.38659	0.00640106	1.28981	0.0234639	1.25216	0.0395339	1.61504	0.000528883
NINJ1	1.3104	0.0140664	1.22748	0.0482425	1.14116	0.176897	1.40075	0.00417341
GRINA	-1.01029	0.893731	1.14076	0.108634	-1.12771	0.138848	1.01157	0.880743
DENND5A	1.51685	0.000184422	-1.04169	0.583374	1.52376	0.000169399	1.46278	0.000369806
JUNB	1.08812	0.305592	-1.07063	0.402957	-1.01089	0.892623	-1.08229	0.33586
FFAR2	1.26862	0.0211647	-1.17774	0.0898272	1.25022	0.0281366	1.06154	0.508085
HCK	-1.06114	0.382936	-1.19527	0.0208342	1.00261	0.96885	-1.19216	0.0222961
B2M	-1.0783	0.296396	-1.07363	0.32376	-1.03714	0.605812	-1.1135	0.147222
RNR1	-1.16731	0.125485	-1.17585	0.110301	-1.08674	0.389929	-1.27784	0.0246325
NIBAN1	-1.06463	0.556257	-1.22183	0.0802139	1.20781	0.0968726	-1.01161	0.913153
KDM6B	1.0423	0.610028	1.3114	0.00636361	1.06185	0.463356	1.39251	0.00183985
MCL1	2.05994	3.58e-06	-1.28274	0.00978623	2.34564	8.19892e-07	1.82862	1.72353e-05
SLC6A6	1.11681	0.295118	1.31397	0.0214572	1.16144	0.16556	1.5261	0.00179924
RASSF2	1.01851	0.866125	1.05418	0.630263	1.12325	0.299113	1.18411	0.142345
ALOX5AP	1.1276	0.348786	-1.14297	0.301289	1.09474	0.475697	-1.04406	0.732108
PPP1R15A	-1.02799	0.829056	1.67856	0.00208126	-1.09719	0.473392	1.52987	0.00690548
ITGAX	-1.04432	0.702362	1.65339	0.00110198	-1.00345	0.975695	1.6477	0.00117185
NFKBIZ	1.07612	0.447254	1.00496	0.958458	1.19587	0.0829133	1.2018	0.0762535
COX1	-1.00367	0.965149	-1.11277	0.220668	1.02576	0.762476	-1.08483	0.343434
NCF1	1.35124	0.017622	-2.04423	5.50175581811505e-05	1.52632	0.00259597	-1.33932	0.0203115
MSN	-1.13271	0.163703	-1.0911	0.317604	1.0198	0.817923	-1.06992	0.434636
ZDHHC18	1.1171	0.0818086	-1.14261	0.0421578	1.17245	0.0195199	1.02611	0.661954
ZFP36L1	-1.06654	0.432194	-1.17402	0.0689971	1.08993	0.299491	-1.07715	0.367823
GRAMD1A	-1.10882	0.122915	-1.17618	0.0244986	-1.0118	0.852099	-1.19006	0.017673
SNN	1.07039	0.302368	-1.18044	0.024338	1.12419	0.0909223	-1.05003	0.453301
EFHD2	1.02907	0.711846	1.00499	0.948688	-1.09666	0.249046	-1.09122	0.274359
CYBA	-1.13798	0.21074	-1.27839	0.0292193	-1.19844	0.0903895	-1.53207	0.00133862
NCF2	-1.32785	0.0316212	1.50338	0.00509283	-1.17075	0.194758	1.28412	0.0527732
CFLAR	1.75373	0.000392545	1.19232	0.132217	1.75221	0.000398217	2.08919	4.78133e-05
HIF1A	1.47333	0.0111408	1.30652	0.0572348	1.55073	0.00568679	2.02605	0.000224551
CHI3L1	-1.17407	0.174452	1.12569	0.30728	1.02791	0.806756	1.15711	0.21413
N4BP1	-1.11996	0.274277	1.07812	0.460553	-1.02446	0.810082	1.05239	0.614158
SLAMF7	-1.95431	0.0171665	1.11809	0.639704	-1.13344	0.593845	-1.01373	0.95371
BTG2	-1.15341	0.0692675	-1.00426	0.952827	-1.10907	0.170691	-1.1138	0.155499
PIM2	-1.1802	0.0230145	-1.01686	0.792094	-1.07742	0.254886	-1.09558	0.170125
PTPRC	-1.10518	0.371183	-1.21821	0.0947639	1.08248	0.475452	-1.12539	0.296391
ZFP36	1.20262	0.0219157	1.05712	0.433154	1.09739	0.201735	1.16007	0.0540679
ECE1	1.50757	0.000121155	-1.1831	0.0318437	1.48525	0.000162207	1.25538	0.00710287
EHD1	1.17258	0.0368217	-1.18763	0.0265083	1.08786	0.231436	-1.09171	0.213693
FMNL1	-1.00316	0.964033	-1.15362	0.0629034	-1.02761	0.698227	-1.18547	0.0319763
ADAM8	-1.13505	0.109503	-1.15659	0.0715232	-1.27634	0.00703571	-1.4762	0.00030979
SIGLEC10	1.12397	0.421722	-1.71182	0.00345596	1.27112	0.11663	-1.34671	0.0603584
PLEKHO2	1.1583	0.170938	1.09819	0.3702	1.14228	0.211387	1.25445	0.0464712
RASSF5	-1.13413	0.0930751	1.06591	0.3686	-1.07783	0.294732	-1.01118	0.872909
ATP6V1B2	1.22808	0.0947721	1.18909	0.152187	1.29578	0.042572	1.5408	0.00312789
EEF1A1	1.02692	0.745588	1.16718	0.0811747	-1.12637	0.166358	1.03623	0.664476
NCOA4	1.04241	0.734229	-2.01892	0.000165703	1.45143	0.0109175	-1.39099	0.0203968
MAP3K8	-1.28889	0.0184429	-1.25904	0.0288465	-1.0494	0.604208	-1.32123	0.0116878
CD82	1.08602	0.307414	1.06722	0.416518	-1.01474	0.852561	1.05172	0.526174
PLAU	-1.8935	0.0488163	2.87458	0.00533241	-1.69001	0.0930309	1.70092	0.0949966
CD44	-1.51055	0.000229821	1.15768	0.0740692	-1.32687	0.00324335	-1.14614	0.0929724
RNF19B	-1.00396	0.954911	-1.06397	0.384152	1.02911	0.682324	-1.03387	0.635379
RAC2	1.15852	0.147266	1.23244	0.0502319	1.17858	0.10995	1.45253	0.00265156
LRP10	-1.11089	0.135734	-1.19878	0.0189655	-1.03695	0.587814	-1.24307	0.00733774
LCP2	2.03147	0.000303289	2.18209	0.00015142	1.61484	0.0043331	3.52372	2.87627e-06
PLAUR	1.04071	0.632028	1.15539	0.104293	1.1654	0.0874755	1.34649	0.00429486
CSF2RB	1.05015	0.66061	1.29902	0.0363797	1.1517	0.220711	1.49609	0.00409526
ZC3H12A	-1.06749	0.32007	1.06991	0.304519	-1.07289	0.286063	-1.00278	0.965431
ICAM1	1.23895	0.0146334	1.29999	0.00483297	1.16225	0.0653942	1.51092	0.000211716
IER5	-1.12237	0.104548	-1.03881	0.56879	-1.17315	0.0331966	-1.21868	0.0121192
H3-3B	-1.26406	0.00945091	-1.05563	0.475966	-1.17847	0.0484931	-1.24403	0.0137421
IL1RN	-1.63005	0.118903	-1.24882	0.459699	-1.59477	0.133728	-1.99159	0.042835
PIK3R5	-1.03995	0.514379	-1.06011	0.337512	-1.0026	0.965122	-1.06287	0.317477
CD53	-1.13205	0.0668818	-1.0379	0.551097	-1.03676	0.562751	-1.07605	0.252159
GRN	-1.09717	0.51899	1.2271	0.172974	-1.09649	0.521713	1.11911	0.439194
ITM2B	1.15351	0.0754104	-1.20192	0.0286771	1.13952	0.099782	-1.05476	0.476128
PCBP1	1.12077	0.283253	1.20779	0.0908902	1.1699	0.149961	1.41299	0.00649187
DAZAP2	-1.02388	0.739834	-1.07356	0.328959	1.05306	0.471918	-1.01946	0.786027
C15orf39	1.05821	0.548171	-1.12081	0.239455	1.13309	0.199994	1.01095	0.907231
MYO1F	1.18296	0.0286548	-1.16844	0.0394852	1.16204	0.0455437	-1.00551	0.935067
C3AR1	-1.15298	0.0496579	-1.20637	0.0147995	1.01013	0.877461	-1.19427	0.0193816
ANP32A	-1.26778	0.00604511	-1.12095	0.125735	-1.09722	0.204211	-1.22993	0.0127738
TREM1	2.1915	2.79e-06	1.26653	0.0168654	2.05277	6.00164e-06	2.59989	4.84615e-07
SEC14L1	-1.03952	0.713402	1.25216	0.0538883	1.10919	0.336384	1.38888	0.00962803
PFN1	-1.05517	0.513915	-1.0561	0.507332	-1.27613	0.011895	-1.34773	0.00377486
EHBP1L1	1.08952	0.313165	-1.13182	0.156045	1.04049	0.633512	-1.08777	0.321803
CYBB	-1.49793	0.00329628	-1.31819	0.025399	-1.13402	0.259094	-1.49486	0.00348104
LIMK2	-1.1261	0.0772866	-1.10245	0.136885	-1.03373	0.594287	-1.13963	0.0555336
PILRA	-1.08598	0.273187	-1.08648	0.271006	-1.01734	0.813899	-1.10531	0.189684
VAV1	1.32911	0.00244734	-1.21363	0.0208872	1.44329	0.00041639	1.18923	0.0341712
ND4	-1.02713	0.750625	-1.10918	0.234581	1.06661	0.44984	-1.03991	0.643485
S100A8	-1.36401	0.00642596	-1.61545	0.000354753	-1.22587	0.0476715	-1.98032	2.07556e-05
RILPL2	-1.14179	0.224932	1.03966	0.71291	-1.11391	0.317241	-1.07142	0.517242
COTL1	-1.05331	0.559874	-1.40893	0.00265944	-1.02794	0.755505	-1.4483	0.00159526
NBN	-1.06388	0.582377	1.10706	0.373161	1.11812	0.330193	1.23782	0.0791192
TPT1	-1.04008	0.587361	-1.04154	0.574349	-1.07454	0.329474	-1.11918	0.139702
FBRS	-1.06189	0.493486	1.10069	0.283308	-1.06555	0.469617	1.03297	0.709455
TLN1	1.0509	0.503726	1.06798	0.379755	1.14775	0.0833132	1.22577	0.0175072
GRB2	-1.00442	0.952982	1.03258	0.67008	1.03735	0.626196	1.07115	0.36875
BASP1	1.26232	0.10804	-1.12136	0.408224	1.26628	0.104232	1.12923	0.379613
ITGB2	-1.02734	0.746701	-1.36372	0.00343724	1.36034	0.00362726	-1.00248	0.976264
PLXNC1	1.01686	0.885766	1.29626	0.0457877	1.22611	0.103234	1.58936	0.00226128
CMTM6	1.03308	0.674402	-1.0349	0.658026	1.13136	0.132116	1.09321	0.263886
IRAK2	1.01123	0.916668	1.41857	0.00747014	1.04761	0.664613	1.48611	0.00355039
GLUL	1.00695	0.95112	1.1242	0.314335	-1.07861	0.508463	1.04227	0.715195
LYZ	-1.21228	0.10528	-1.97332	0.000101386	1.04221	0.710407	-1.8934	0.000161108
TGFB1	1.02692	0.699043	1.0558	0.434898	-1.0136	0.843726	1.04164	0.555015
GAPT	-1.09833	0.555187	-1.82793	0.00332451	1.21551	0.233824	-1.50384	0.0259604
FERMT3	-1.34441	0.0223226	1.17605	0.17031	-1.18629	0.149557	-1.00871	0.938634
MAP4K4	1.19171	0.519136	2.19298	0.0176334	1.1397	0.628887	2.49934	0.0080875
CLEC4E	-1.11813	0.105182	-1.286	0.00249405	1.06705	0.324863	-1.20519	0.0139414
MYO9B	2.10532	0.000658144	1.85392	0.0023871	1.67247	0.00683756	3.10062	2.86264e-05
ANPEP	-1.32858	0.00322528	-1.06299	0.426653	-1.34164	0.00259501	-1.42615	0.000723952
COX3	-1.10467	0.346081	-1.12834	0.257572	-1.07006	0.517036	-1.20739	0.0914712
COX2	-1.11667	0.33717	-1.19304	0.137681	-1.09266	0.438267	-1.30359	0.0365758
UBC	1.09932	0.55339	1.32072	0.105416	1.12728	0.456005	1.48882	0.0293456
ADGRG3	1.12025	0.114527	-1.39269	0.000515731	1.11995	0.115416	-1.24353	0.0078218
SAMSN1	-1.01474	0.912691	-1.28175	0.0868175	1.11865	0.409206	-1.1458	0.323226
NFAM1	-1.00751	0.902735	-1.26747	0.0026763	-1.00955	0.87673	-1.27957	0.00207599
RAPGEF1	1.07286	0.479894	1.20029	0.0862164	1.05851	0.565863	1.27052	0.0317857
NCF1C	1.39382	0.0268618	-1.97685	0.00035547	1.53934	0.00723148	-1.28422	0.0790868
GNG2	-1.43411	0.00359855	-1.02537	0.797504	-1.25549	0.0381061	-1.28733	0.0241493
FMNL3	-1.26409	0.0193162	-1.15904	0.109796	-1.04185	0.636218	-1.20754	0.0492048
CD74	-1.07978	0.292481	-1.01515	0.83208	-1.19837	0.0256973	-1.21653	0.0177525
RAB5C	-1.00976	0.871727	-1.08629	0.188569	1.0415	0.503859	-1.043	0.489225
HDGF	-1.17719	0.0404092	-1.27031	0.00624884	-1.13474	0.0980803	-1.44147	0.000368953
ND1	-1.03718	0.700089	-1.08238	0.409792	1.04706	0.628532	-1.03374	0.726321
SGK1	-2.11566	5.02e-05	1.40641	0.0112709	-1.55261	0.00252728	-1.10395	0.38917
TALDO1	-1.41232	0.016208	1.29594	0.0558027	-1.1864	0.182385	1.09233	0.477878
H3-3A	-1.20663	0.112718	1.11617	0.334306	-1.14216	0.246622	-1.02329	0.835717
HCLS1	-1.19151	0.0409767	-1.02667	0.731739	-1.15021	0.090427	-1.18089	0.0502857
IRAK3	-1.13432	0.154516	-1.1272	0.174233	1.06105	0.485869	-1.06234	0.476817
VNN2	-1.32508	0.157512	-2.26903	0.00167199	1.00914	0.96135	-2.24849	0.00182074
RHOA	-1.01455	0.843985	1.17381	0.0491939	1.07039	0.364056	1.25644	0.00970599
LASP1	-1.07245	0.359112	-1.04344	0.572153	-1.03023	0.69093	-1.07499	0.344154
CFP	-1.05066	0.633302	-1.43819	0.00480132	-1.03485	0.739944	-1.48832	0.00274705
TLR4	-1.00998	0.931366	-1.39436	0.0144543	1.2459	0.0792382	-1.11916	0.341637
PTPN6	-1.05012	0.532187	-1.28145	0.00833276	-1.01466	0.851127	-1.30023	0.00603673
INSIG1	-1.17286	0.184465	1.69217	0.000873482	-1.26991	0.0584932	1.33252	0.0281283
DDX3X	1.02756	0.734231	-1.01276	0.87382	1.15331	0.0971536	1.13877	0.126507
BCL2A1	-1.15302	0.159037	-1.18114	0.10607	-1.12883	0.224381	-1.3333	0.0119945
ALDOA	-1.07238	0.430516	1.04331	0.629107	-1.07565	0.411095	-1.031	0.727369
TLR2	-1.41852	0.000431593	-1.1856	0.0307691	-1.07273	0.323922	-1.27183	0.00528754
SERPINB9	1.06655	0.530583	1.21435	0.0791907	1.08266	0.441988	1.31474	0.0206674
GADD45B	-1.11401	0.633086	1.97525	0.0142238	-1.13061	0.587905	1.74707	0.0340934
BCL3	1.34053	0.00362161	1.04064	0.618033	1.2033	0.0380111	1.2522	0.0158842
BID	1.01476	0.876444	1.24017	0.0415932	1.049	0.613805	1.30094	0.0171179
PDLIM7	-1.08012	0.406917	-1.12709	0.208947	-1.15223	0.142877	-1.29866	0.0151314
PPIF	-1.46431	0.0355035	1.78553	0.00451368	-1.29321	0.131112	1.38069	0.0686526
PIM3	-1.24358	0.0506421	1.53742	0.00141418	-1.28885	0.0272599	1.19286	0.103547
PTPRJ	1.16702	0.0575615	-1.15251	0.0769885	1.36719	0.0014854	1.18627	0.0392331
DMXL2	1.03117	0.741044	-1.35769	0.00701984	1.42992	0.00275503	1.0532	0.57928
GNB1	-1.01192	0.843362	1.03178	0.603955	1.01465	0.80843	1.0469	0.450905
RNF144B	-1.1573	0.149553	-1.30325	0.0180507	1.05825	0.558566	-1.23151	0.0508881
CXCL1	1.13399	0.197469	1.1725	0.111698	1.18464	0.0928814	1.38898	0.00484288
IL2RG	-1.22707	0.00536343	-1.00815	0.890921	-1.07338	0.248083	-1.08214	0.201519
FNBP1	-1.15988	0.206232	-1.54787	0.00269841	1.00815	0.942455	-1.53535	0.00307622
YPEL3	1.01207	0.899016	-1.37509	0.00623445	-1.0115	0.903787	-1.39091	0.00512435
TYROBP	-1.22948	0.0247225	-1.17211	0.0694965	-1.19972	0.0420622	-1.40621	0.00144297
DDX5	1.06268	0.330084	-1.08115	0.218335	1.17906	0.0197307	1.09056	0.175128
RALGDS	-1.15406	0.552186	1.71965	0.0477704	-1.06557	0.790382	1.61383	0.0744461
BACH1	-1.26413	0.0967754	1.10678	0.447569	1.14584	0.312959	1.2682	0.0928103
TXNRD1	1.85943	0.0130793	2.08824	0.00576276	1.78676	0.0182993	3.73118	0.000133616
CKAP4	2.52515	1.46e-07	-1.38583	0.000941517	2.95132	3.50547e-08	2.12964	9.25748e-07
SLC15A3	-1.10571	0.380831	1.11122	0.359849	-1.1516	0.226728	-1.03634	0.752229
MPEG1	-1.77675	0.000266415	-1.28022	0.0391333	-1.33166	0.0205381	-1.70482	0.000477402
NFKB1	-1.20138	0.0505763	1.07252	0.416342	-1.14354	0.135122	-1.06622	0.455677
IFITM2	-1.25054	0.0187152	-1.07395	0.39168	-1.17821	0.066641	-1.26534	0.0146293
SKIL	1.06917	0.336497	-1.08119	0.265825	1.27052	0.00478186	1.17511	0.0352347
ACTG1	-1.08539	0.277869	-1.06141	0.423446	-1.18752	0.0369673	-1.26044	0.00892396
SERPINA1	-1.16782	0.0526401	-1.21969	0.018448	-1.10261	0.196332	-1.34484	0.00186108
TMBIM6	-1.0442	0.493968	-1.11775	0.0977071	1.02263	0.7211	-1.09302	0.175164
MAP7D1	1.17621	0.174606	1.09127	0.450583	1.05413	0.644842	1.15034	0.237122
EIF1	-1.10804	0.336431	1.22556	0.0738576	-1.07295	0.503831	1.14223	0.221046
PADI2	1.27336	0.0282994	-1.6831	0.000269975	1.44416	0.00301647	-1.16545	0.136086
STK40	-1.01325	0.90163	1.26598	0.0471648	-1.05025	0.646999	1.20541	0.103144
BCL6	1.33242	0.0416537	1.22899	0.125528	1.60013	0.00341585	1.96655	0.000283875
IFI30	-1.10464	0.802943	3.49391	0.0144478	-1.16641	0.699992	2.99544	0.0259269
IGF2R	-1.0336	0.869202	2.57288	0.00110588	1.11226	0.599177	2.86172	0.000526717
CAP1	1.52913	0.000368888	-1.13884	0.13684	1.76061	3.82096e-05	1.54597	0.000306379
MOB3A	-1.14983	0.0458334	-1.23478	0.00633218	-1.0759	0.25963	-1.3285	0.00093859
PREX1	1.07212	0.340794	1.26204	0.00751021	1.03871	0.597164	1.31089	0.00305082
GK	1.06641	0.585435	-1.14411	0.266119	1.2062	0.131642	1.05427	0.654446
CXCL16	-1.00659	0.920476	1.03984	0.556483	-1.09664	0.181317	-1.05462	0.426839
CDC42SE1	-1.05984	0.326116	1.03953	0.50647	-1.00979	0.865985	1.02946	0.617125
TMEM154	-1.25496	0.0570321	-1.30226	0.0313823	1.09524	0.408998	-1.18902	0.133035
GABARAP	-1.24639	0.1083	1.17726	0.222077	-1.10492	0.442448	1.06547	0.62373
SRRM2	-1.00839	0.889665	-1.07833	0.227927	1.11303	0.0982011	1.03218	0.601266
CCRL2	-1.15649	0.504925	2.27207	0.00415631	-1.08756	0.697518	2.08914	0.00750015
GNAI2	-1.04633	0.574701	-1.16008	0.0866154	-1.07807	0.358308	-1.25064	0.0169476
PLK3	1.11207	0.246629	1.18852	0.0735117	1.12259	0.210084	1.33422	0.0076598
CYTB	-1.05704	0.53333	-1.11938	0.218811	1.03156	0.725572	-1.08513	0.365022
ZEB2	2.02727	0.00263836	1.47334	0.0514426	1.94534	0.00389329	2.86616	0.000182122
CNN2	-1.41939	0.000567779	-1.07484	0.329248	-1.32585	0.00251112	-1.42508	0.000525524
CD83	-1.29267	0.139848	1.66325	0.0108065	-1.1768	0.331686	1.41336	0.0580781
TANK	1.10832	0.407202	1.43759	0.0126151	1.20985	0.140798	1.73927	0.000950857
RESF1	-1.6477	0.0028625	1.0934	0.497698	-1.11044	0.42748	-1.01558	0.905125
R3HDM4	-1.30565	0.00497182	-1.23036	0.0191696	-1.34716	0.00250583	-1.65748	4.99823e-05
AZIN1	1.14072	0.210538	-1.12883	0.246181	1.17781	0.127257	1.04339	0.675673
ZFP36L2	-1.05846	0.502146	-1.40831	0.00189259	-1.02163	0.798458	-1.43877	0.00126059
CHD2	1.0209	0.785222	1.01049	0.89049	1.19624	0.0358956	1.20879	0.0281589
ARHGEF2	1.7229	4.59e-06	1.06679	0.311541	1.63022	1.17143e-05	1.73911	3.93758e-06
RHOG	-1.28057	0.00363508	-1.09798	0.183594	-1.224	0.0114931	-1.34392	0.00113196
NBEAL2	-1.15929	0.0408164	1.22665	0.00882804	-1.10892	0.131551	1.10617	0.14012
B4GALT5	1.06939	0.367593	1.37555	0.00119458	1.14387	0.0882019	1.57345	8.44876e-05
IFNGR1	-1.12302	0.154694	1.5787	0.000127865	-1.06189	0.44408	1.48669	0.000377992
ADGRE5	1.65825	0.000540016	1.03774	0.72087	1.73491	0.000285945	1.80038	0.000174139
SLC25A37	1.14702	0.279575	-1.69988	0.00139159	1.12032	0.3662	-1.51732	0.00613337
SUSD6	-1.05724	0.722068	1.59468	0.0130665	-1.06419	0.691286	1.49849	0.0253048
KCNJ2	-1.25136	0.325212	-1.59356	0.0623194	1.09845	0.672748	-1.45074	0.12411
IL1A	-1.33595	0.266926	1.05142	0.843893	-1.21203	0.451145	-1.15275	0.582641
YWHAZ	1.02377	0.72165	1.05754	0.403298	1.06926	0.321054	1.13079	0.0843804
PDE4B	-1.20398	0.257443	-1.04538	0.780324	-1.05407	0.739927	-1.10191	0.546806
CCDC88B	1.00232	0.98337	-1.02381	0.832494	-1.15826	0.206174	-1.18584	0.148563
CTSS	-1.11213	0.323987	1.01228	0.907682	1.03284	0.758995	1.04553	0.673133
CORO1A	-1.19909	0.0580633	-1.2165	0.0435194	-1.2346	0.0323863	-1.50189	0.000753811
ACTR3	-1.00459	0.952914	1.17289	0.0616728	1.10896	0.201976	1.30069	0.00605384
FCER1G	-1.05919	0.753894	1.29417	0.184567	-1.0813	0.670717	1.19686	0.342311
PABPC1	1.68457	2.3e-05	1.10627	0.179344	1.66743	2.71221e-05	1.84462	5.75085e-06
HNRNPC	1.05731	0.494633	1.02623	0.748944	1.08172	0.341307	1.11009	0.213922
LRRC25	1.52301	0.00576594	-1.22774	0.119279	1.54519	0.00472704	1.25856	0.0850939
SERPINB1	1.43266	0.00177464	-1.13789	0.159811	1.36894	0.00419023	1.20306	0.0551371
ND2	-1.02287	0.81197	-1.0542	0.580836	1.07017	0.480696	1.01515	0.874222
IGSF6	-1.31012	0.0278152	1.02243	0.836858	-1.06808	0.544425	-1.04464	0.686551
SLC16A3	1.12125	0.307458	1.05297	0.638477	1.03059	0.782855	1.08517	0.461006
LYST	-1.34431	0.0634817	-1.30979	0.0866062	-1.04431	0.764995	-1.36783	0.052719
LGALS3	-1.27159	0.321972	2.11815	0.0113816	-1.28113	0.308007	1.65335	0.0600057
NADK	1.10072	0.326979	1.41131	0.00422538	1.15163	0.160377	1.62532	0.000415281
PTK2B	-1.37018	0.00146801	1.41389	0.000761704	-1.30767	0.00411601	1.08123	0.306288
CAMKK2	-1.15867	0.219871	1.21682	0.112258	-1.15046	0.241227	1.05768	0.629708
ASAH1	-1.09977	0.751831	3.97732	0.00168345	1.02736	0.92826	4.08613	0.0014629
LTF	-1.07678	0.348355	1.16587	0.0686604	-1.19095	0.0425069	-1.02151	0.782885
HIVEP2	1.12151	0.436212	1.16877	0.295939	1.53413	0.0132942	1.79304	0.00220934
ACTR2	1.10866	0.220653	-1.03671	0.657437	1.25013	0.018088	1.20587	0.0394298
ARRB2	-1.0862	0.317584	-1.24246	0.0202379	-1.09988	0.254007	-1.36655	0.00268696
PHACTR1	-1.62784	0.00882115	1.55527	0.0149336	-1.22538	0.201597	1.26921	0.141769
CYTH4	-1.26075	0.0165064	1.04048	0.632462	-1.17216	0.0769655	-1.12656	0.169919
BMF	-1.40019	0.000284825	-1.27446	0.00284024	-1.10577	0.134209	-1.40926	0.000246493
SLC43A3	-1.49483	0.0358636	1.51773	0.0315424	-1.27398	0.172093	1.19133	0.313897
CLIC4	1.11475	0.263133	-1.41344	0.00368844	1.38514	0.00531339	-1.02043	0.82996
TCIRG1	-1.08498	0.487237	1.0934	0.447994	-1.18246	0.170062	-1.08145	0.506499
FCGR2A	-1.21438	0.0123045	-1.17982	0.0267018	1.10286	0.155242	-1.06978	0.31443
ADAR	1.03472	0.801271	1.09928	0.491156	1.1712	0.259458	1.28748	0.0867079
ARPC2	-1.01844	0.783605	-1.16466	0.04056	1.01173	0.860774	-1.15116	0.0549846
PICALM	-1.05719	0.454865	-1.27018	0.00752233	1.13128	0.115447	-1.12278	0.136913
C5AR1	1.04756	0.762325	1.14573	0.388145	1.04391	0.779812	1.19604	0.261117
THEMIS2	1.99201	1.15e-06	-1.01083	0.873084	1.8725	2.67651e-06	1.85243	3.12181e-06
CSK	-1.30692	0.0183302	-1.35602	0.00955179	-1.20454	0.0785759	-1.63339	0.000443689
PRKCD	-1.01326	0.864957	1.07178	0.3806	1.03375	0.669556	1.10795	0.205056
RAB7A	-1.00185	0.99068	1.47454	0.032693	1.0941	0.572861	1.61329	0.0122712
LRRK2	-1.10994	0.580015	-1.72753	0.0154956	1.26342	0.230361	-1.36734	0.123334
TSC22D4	-1.082	0.408061	1.09257	0.355553	-1.05672	0.558765	1.03393	0.722797
CPD	1.46356	0.055492	1.89314	0.00533813	1.73663	0.0112086	3.28767	8.34247e-05
AKNA	1.27097	0.0174145	-1.05002	0.574577	1.34533	0.00556573	1.28124	0.0147526
CYRIB	1.00328	0.970414	1.22347	0.0417492	1.02346	0.793389	1.25217	0.026365
C3	-1.18602	0.0996941	-1.39607	0.00538731	1.08423	0.409598	-1.28762	0.0229684
OAZ1	-1.0905	0.313316	-1.17876	0.0715747	-1.1427	0.133108	-1.34697	0.00455311
IL10RA	1.04466	0.786676	-1.213	0.251757	1.06744	0.686614	-1.13636	0.438874
NCF1B	1.5701	0.000884494	-1.83139	9.64242724908621e-05	1.61944	0.00055268	-1.13088	0.230136
ZBTB7B	-1.47983	0.000645615	-1.23157	0.0266005	-1.24699	0.0203264	-1.53576	0.000335007
SEMA6B	18.5912	1.33e-05	1.78161	0.0806535	9.55713	6.67032e-05	17.0271	1.71344e-05
ARPC5	-1.10933	0.237063	1.14295	0.137056	-1.07606	0.395053	1.06216	0.48172
WTAP	-1.06331	0.57769	1.12772	0.287489	1.01476	0.89348	1.14436	0.236229
WBP2	-1.14412	0.410902	1.30442	0.124825	-1.10736	0.529974	1.17795	0.324532
SLC11A1	-1.04242	0.690631	-1.23306	0.0663917	-1.04933	0.645324	-1.29389	0.0295506
NUMB	-1.04513	0.565818	-1.15399	0.0830426	1.09598	0.246185	-1.05293	0.503557
TOM1	-1.02363	0.885535	1.14035	0.428614	1.00707	0.965308	1.14841	0.406465
ARF1	1.0468	0.48492	-1.06128	0.367999	1.03532	0.59409	-1.02507	0.702816
PELI1	-1.31045	0.0580917	1.03929	0.766624	-1.0548	0.681418	-1.01493	0.909222
HLA-B	-1.39409	0.0116121	-1.40281	0.0104579	-1.10419	0.376688	-1.54897	0.00228707
SERINC1	1.04066	0.609816	1.0142	0.855814	1.2175	0.0266676	1.23479	0.0193207
NEAT1	-1.08896	0.665478	1.36119	0.14296	-1.02428	0.902653	1.32892	0.17612
ATP6	-1.07021	0.492763	-1.11108	0.294527	-1.01212	0.902022	-1.12454	0.247171
WIPF1	-1.10087	0.444948	1.0816	0.531841	-1.05765	0.652706	1.02265	0.856612
SEMA4A	-1.21348	0.0465981	-1.20714	0.0518531	-1.06216	0.49518	-1.28217	0.0155929
TFE3	-1.13822	0.105298	1.02251	0.765734	-1.07297	0.355345	-1.04934	0.522807
FPR2	-1.29952	0.0415249	-1.15175	0.236396	-1.15057	0.238766	-1.32517	0.0314803
HLA-A	-1.17706	0.0976034	-1.1335	0.189855	-1.15897	0.128833	-1.31368	0.0121301
GNB2	-1.08591	0.251176	-1.22885	0.0123895	-1.0943	0.212476	-1.34473	0.00140428
GRK2	-1.04615	0.674486	-1.04297	0.695497	-1.16012	0.185211	-1.20996	0.097768
WNK1	-1.29666	0.0205971	-1.05714	0.569038	1.09956	0.338943	1.04013	0.685986
UBR4	-1.06005	0.536306	1.21248	0.0607994	1.14357	0.171836	1.38655	0.0050031
VSIR	-1.11221	0.221407	-1.20462	0.0458357	-1.09979	0.270439	-1.32483	0.00635467
ICAM3	-1.09051	0.331347	-1.12924	0.182629	-1.05861	0.517161	-1.19543	0.0617296
ETS2	1.25942	0.0307025	1.16781	0.122243	1.26135	0.0299048	1.47301	0.00180716
HCAR3	-1.90565	0.00113834	1.46727	0.0227419	-1.33973	0.0658149	1.0952	0.536595
PSEN1	1.00253	0.972305	-1.109	0.176115	1.14709	0.082446	1.03435	0.6448
TLE3	-1.33908	0.00150918	1.16593	0.0461064	-1.1834	0.0316827	-1.01499	0.829692
MAPKAPK2	1.06211	0.306215	-1.0721	0.241302	1.05631	0.35005	-1.01495	0.796031
GNS	1.44882	0.00414939	1.16586	0.157113	1.44105	0.00457338	1.68006	0.00042913
OSM	5.29098	3.89e-07	2.35605	0.000101262	3.27984	6.78801e-06	7.72747	7.07963e-08
NCOR2	1.23869	0.0498116	1.27667	0.0291711	1.31363	0.0175067	1.67707	0.000318433
CHMP4B	1.03679	0.739694	1.03538	0.749544	-1.03385	0.759392	1.00148	0.989132
ARHGAP30	1.12993	0.0911595	1.0008	0.990497	1.15004	0.0581824	1.15095	0.0570388
BTG1	1.19117	0.0337738	-1.26913	0.00740516	1.14512	0.0861161	-1.10829	0.179119
WDR1	1.01143	0.845543	-1.01491	0.799914	1.00308	0.957978	-1.01179	0.840723
PFKFB3	-1.23281	0.0766361	1.16746	0.17431	-1.43648	0.00663915	-1.23043	0.0785367
HIP1	1.35146	0.00426605	-1.22554	0.0321415	1.69885	7.48403e-05	1.38621	0.00260183
BHLHE40	2.83484	3.03e-05	3.63687	5.51466105399763e-06	1.43431	0.0288984	5.2164	6.85691e-07
SF3B1	1.01478	0.808834	-1.03627	0.559613	1.16348	0.0282282	1.12276	0.0783596
ATP6AP1	-1.10663	0.57288	1.41606	0.0775183	-1.09103	0.626834	1.29792	0.16984
ADM	-1.41223	0.00343357	-1.31996	0.0119922	-1.37425	0.00563571	-1.81395	6.62724e-05
ORM1	2.01975	0.00242081	1.09391	0.610869	1.95267	0.0032283	2.13605	0.00155086
TAGLN2	1.2491	0.0416349	1.64786	0.000391527	1.07915	0.441863	1.77829	0.000133358
BCL9L	1.10283	0.31852	-1.00963	0.920197	1.24018	0.0437222	1.22834	0.0525004
ARHGAP45	1.10049	0.283569	1.03331	0.706215	1.04252	0.632688	1.07725	0.399993
OS9	-1.10626	0.212063	-1.31364	0.00489409	-1.01046	0.893478	-1.32738	0.0038987
BRPF3	1.96679	5.02e-05	-1.12375	0.266474	2.22831	1.20236e-05	1.98292	4.62306e-05
BAZ1A	1.47226	0.00145622	1.39967	0.00359619	1.40586	0.003335	1.96773	1.9613e-05
MTF1	1.04518	0.607751	-1.33629	0.00602819	1.373	0.00354824	1.02747	0.752286
GPR84	1.30204	0.24604	-1.39472	0.157954	1.13762	0.558459	-1.226	0.368242
VMP1	1.53276	0.000118228	-1.45691	0.000316896	1.97161	2.29989e-06	1.35328	0.00151397
QSOX1	1.23576	0.186483	-1.83877	0.00252656	1.03696	0.812276	-1.77324	0.00365395
SASH3	-1.2307	0.0350754	1.02242	0.799877	-1.16273	0.107172	-1.13724	0.162205
ARPC1B	-1.05947	0.544157	1.21198	0.0634496	-1.14392	0.174437	1.0595	0.544616
TNFRSF1A	1.09275	0.200643	-1.09925	0.174686	1.08741	0.224596	-1.01089	0.870494
ZMIZ1	1.18727	0.284767	2.4169	0.000233663	1.1688	0.328856	2.82486	6.6286e-05
TP53INP2	1.28835	0.00780297	-1.39517	0.00143419	1.35624	0.0025878	-1.0287	0.718623
IQGAP1	1.10625	0.363105	1.08643	0.451813	1.34969	0.0182719	1.46635	0.0049037
ERBIN	-1.09653	0.620563	2.38736	0.00104286	1.18119	0.379621	2.81992	0.0003051
NOTCH1	1.95647	0.000171771	1.85035	0.000337974	1.58273	0.00254838	2.9286	3.58543e-06
ST3GAL2	-1.1058	0.158468	1.05542	0.432709	-1.05405	0.443311	1.0013	0.984711
PTPN12	-1.05524	0.517569	-1.08007	0.359077	1.14004	0.13354	1.05552	0.515992
TMBIM1	-1.27669	0.0176593	1.22299	0.0416921	-1.22658	0.0390998	-1.00293	0.973579
MAPK13	3.66854	1.83e-07	1.27283	0.0361643	3.06978	6.69817e-07	3.90729	1.20828e-07
MALAT1	-1.12239	0.393813	1.00974	0.941527	-1.07983	0.564255	-1.06942	0.61509
RAC1	1.16588	0.0480416	-1.34737	0.0014108	1.15511	0.0604721	-1.16645	0.0475161
ZYX	-1.16954	0.0861141	-1.04219	0.626616	-1.19748	0.0533419	-1.248	0.0227938
PGD	-1.25543	0.0145887	1.07356	0.379101	-1.00602	0.939485	1.06715	0.418688
RASSF3	1.24427	0.163612	1.41221	0.0405145	1.12012	0.452837	1.58185	0.0107639
SLC7A7	-1.23958	0.050622	-1.1434	0.19618	-1.01704	0.864617	-1.16289	0.149729
MIDN	-1.05276	0.410242	-1.18204	0.0190186	-1.0351	0.576993	-1.22353	0.00715336
APOBR	-1.4951	0.00126279	-1.02006	0.830315	-1.45969	0.00190047	-1.48897	0.00136351
MEGF9	1.10822	0.583285	-2.69689	0.000445229	1.72741	0.0146309	-1.56123	0.0378489
MARCKSL1	-1.32933	0.024851	-1.23034	0.0845139	-1.62648	0.00116541	-2.00112	8.27933e-05
DDX17	1.00796	0.906291	1.14121	0.0722821	1.13244	0.0876744	1.29235	0.00298013
EEF2	1.09781	0.186096	1.11999	0.115379	-1.07911	0.273352	1.03788	0.583795
SLC2A3	4.37567	8.47e-08	1.01507	0.887861	3.63786	2.73035e-07	3.69269	2.52503e-07
CAPZA1	-1.06107	0.342487	-1.0401	0.523549	1.0465	0.462659	1.00614	0.920016
PPP1R9B	-1.41133	0.00185015	1.15806	0.103746	-1.42218	0.00159668	-1.22807	0.0313012
DOCK4	1.00251	0.982181	1.00131	0.990695	1.09639	0.420785	1.09783	0.413935
QKI	1.01876	0.861674	1.05144	0.640599	1.19862	0.112267	1.26028	0.0506537
SIPA1	1.01321	0.864643	-1.13397	0.124933	-1.06838	0.399011	-1.21151	0.0286552
LAMP2	1.02707	0.796827	1.15305	0.190165	1.21306	0.0853689	1.39872	0.00786103
MAP3K11	-1.08145	0.290454	1.11996	0.137559	-1.17861	0.0412603	-1.05236	0.483939
STAT5A	1.03391	0.874888	1.78152	0.0223435	1.19175	0.416802	2.12313	0.00626869
RAB21	-1.09489	0.283942	1.17575	0.0709772	-1.01622	0.8448	1.15699	0.0986233
MKNK2	1.0641	0.329114	-1.37554	0.000374634	1.03048	0.630914	-1.33486	0.000772072
PRKAR1A	1.06477	0.618467	-1.21095	0.148708	1.24319	0.105441	1.02663	0.834902
CRTC2	-1.19198	0.0168949	1.00558	0.929512	-1.12814	0.0776381	-1.12188	0.0902951
CDKN1A	-1.85792	0.0153096	3.21188	0.000399197	-1.92961	0.0114567	1.66453	0.0371578
CDC42	-1.06283	0.322957	-1.09578	0.149733	1.02941	0.631564	-1.06447	0.311532
CHST15	1.17434	0.0866689	1.00183	0.983164	1.30206	0.0109517	1.30445	0.0105662
CSNK1G2	-1.02314	0.772582	-1.18006	0.0573661	-1.17918	0.0585346	-1.3915	0.00162541
GABARAPL2	-1.26817	0.204213	1.34207	0.126935	-1.20544	0.309654	1.11335	0.554089
CCNL1	-1.06836	0.352482	-1.02828	0.68949	1.10103	0.186566	1.07075	0.337409
ARPC3	-1.04756	0.479884	-1.13513	0.0732614	1.03237	0.625769	-1.09954	0.164887
GPR108	-1.154	0.0584125	-1.12709	0.104528	-1.17714	0.0353338	-1.32673	0.00180726
CD63	-1.22391	0.457526	2.65981	0.00579836	-1.19899	0.502722	2.21838	0.0161946
JAK1	1.08707	0.391879	1.48119	0.00185139	1.23016	0.0511475	1.8221	8.04851e-05
TRAF1	-1.16584	0.0631524	1.33834	0.00266585	-1.25504	0.01139	1.06637	0.401884
LAT2	-1.01757	0.821565	-1.15153	0.0906476	1.11968	0.164011	-1.02844	0.717297
SMCHD1	1.03562	0.727764	-1.20235	0.0891262	1.27331	0.0331925	1.05903	0.571567
BRI3	1.00813	0.966112	1.55932	0.0420073	-1.10636	0.598611	1.40941	0.101089
PTGES	1.64944	0.0203411	-1.41132	0.0875827	1.60533	0.026265	1.13747	0.488376
UBE2D3	-1.08389	0.239685	-1.03713	0.584174	1.02756	0.681966	-1.00931	0.888527
RGS2	-1.16495	0.325468	-2.8293	5.19028801814382e-05	1.21982	0.208869	-2.31944	0.000256078
HNRNPK	1.00974	0.883241	-1.02786	0.67817	1.07709	0.275199	1.0479	0.48385
SRC	1.15833	0.0266393	1.10911	0.0971274	1.17388	0.0177887	1.30196	0.000901478
ABTB1	-1.14638	0.344522	1.01991	0.889155	-1.1037	0.490278	-1.08216	0.581864
SLC12A6	-1.12863	0.247235	1.2825	0.0302857	1.08602	0.421814	1.39282	0.00725202
NOTCH2	1.10515	0.311282	1.04901	0.621004	1.37073	0.00732854	1.4379	0.00313708
SMAP2	1.65765	3.11e-05	-1.66238	2.98040151202255e-05	1.98996	2.1371e-06	1.19705	0.0285568
B4GALT1	1.38967	0.000726033	-1.19871	0.0243733	1.50184	0.000147342	1.25288	0.00814551
IDS	-1.03113	0.735353	1.17533	0.0967083	1.11515	0.244821	1.31067	0.0119923
MAP2K3	-1.16955	0.0522855	1.09528	0.229558	-1.23069	0.0154041	-1.12363	0.132565
STAT6	1.21452	0.00653396	1.19832	0.00973386	1.09177	0.152839	1.30829	0.000810591
ATP6V0D1	1.00602	0.962595	1.225	0.136932	1.05269	0.689481	1.28955	0.0704554
IMPDH1	-1.16115	0.0921998	-1.10719	0.233012	-1.14108	0.131002	-1.26339	0.0155897
STXBP2	1.05916	0.489529	-1.10752	0.231105	-1.00983	0.905311	-1.1184	0.193233
LRCH4	2.08362	7.56e-06	-1.18212	0.0810079	1.9841	1.38404e-05	1.67843	0.000138912
ADGRE1	1.09892	0.651521	-2.1229	0.00547455	1.49754	0.0778744	-1.41759	0.122704
GMIP	1.00597	0.923369	-1.21524	0.00905857	1.00059	0.992425	-1.21452	0.00921148
CCNI	1.05331	0.415981	-1.11126	0.115617	1.13684	0.0627425	1.02303	0.717731
PLEKHO1	-1.01226	0.910852	-1.63679	0.000961284	-1.00433	0.968303	-1.64388	0.00089999
CYFIP2	-1.06075	0.430707	-1.2106	0.0239221	-1.12786	0.124775	-1.36538	0.00149727
STAT3	1.06111	0.427826	-1.12183	0.140386	1.14843	0.0828984	1.02371	0.750953
FCGR3B	-1.20087	0.0649397	-2.03513	1.25057342300392e-05	1.16742	0.110281	-1.74327	9.51654e-05
S100A11	-1.18989	0.0686085	1.01842	0.834801	-1.22886	0.0363206	-1.20664	0.0522993
ADGRE2	-1.10588	0.253438	1.01353	0.874738	1.04009	0.645916	1.05417	0.54012
CREBBP	1.19731	0.112825	1.05918	0.590896	1.34701	0.0167608	1.42673	0.00650054
DSE	-1.38074	0.025095	-1.30984	0.0525421	-1.20056	0.165784	-1.57253	0.00435055
STK4	1.00249	0.977602	1.10605	0.271382	1.14952	0.138881	1.27143	0.0197075
SPAG9	1.00875	0.952883	1.69164	0.00493734	1.16103	0.324432	1.96404	0.000990791
C6orf62	-1.18593	0.0335025	-1.02423	0.736499	-1.00931	0.89613	-1.03376	0.641724
NFKBIE	1.07149	0.399372	1.17692	0.064811	1.01196	0.88255	1.191	0.0504559
ARRDC2	-1.26668	0.119195	1.42676	0.0291486	-1.34238	0.059982	1.06286	0.671096
ND5	1.08263	0.381099	1.02968	0.742395	1.2293	0.0384191	1.26579	0.0215967
TDP2	-1.07204	0.657527	1.46604	0.0330539	1.12965	0.44262	1.65611	0.00869451
TMEM127	-1.00492	0.939016	-1.0804	0.244722	-1.00526	0.934776	-1.08608	0.216293
MSL1	-1.1652	0.116704	-1.12941	0.202253	1.01367	0.881772	-1.11418	0.252864
ATG16L2	1.09565	0.370782	-1.16881	0.140818	1.02349	0.816753	-1.14198	0.203042
PELATON	1.41512	0.000466187	-1.00527	0.939762	1.54192	8.4034e-05	1.53383	9.30751e-05
RAB8B	-1.12661	0.326502	1.20788	0.13409	1.07971	0.522625	1.30416	0.044617
RXRA	-1.26057	0.00721963	-1.04854	0.506488	-1.17106	0.0447069	-1.22791	0.013811
MFSD2A	1.96452	2.72e-06	1.23197	0.0147584	1.97061	2.60129e-06	2.42773	2.33296e-07
RPS6KA1	-1.27138	0.00727163	-1.33179	0.00251108	-1.1704	0.0522675	-1.55873	0.000103693
OSBPL8	1.02598	0.806953	1.11812	0.300438	1.46496	0.00399136	1.638	0.000719069
RAP1B	-1.2629	0.0730979	-1.43824	0.0111182	-1.09848	0.439064	-1.57988	0.0030141
PTGER4	1.3851	0.0187411	1.03454	0.7764	1.53345	0.00435414	1.58642	0.00271608
HCAR2	-1.88797	0.000189134	1.14768	0.239277	-1.35436	0.0202515	-1.18009	0.164125
PCBP2	1.13648	0.0691881	-1.0622	0.359696	1.18175	0.0240983	1.11256	0.120592
IL6R	1.08904	0.381334	1.43386	0.00319535	1.04815	0.624467	1.5029	0.00142943
EVI2B	-1.59666	0.000266411	-1.55023	0.000440211	-1.11008	0.246368	-1.72089	8.35251e-05
MYL12B	-1.0297	0.677267	-1.18459	0.03267	1.00099	0.988689	-1.18342	0.0334196
CHD4	1.07405	0.332078	1.20798	0.02257	1.16382	0.0558503	1.40587	0.000676852
SLC9A8	-1.02151	0.754315	-1.1949	0.0227789	1.03771	0.588308	-1.15148	0.0591485
ATP6V0C	-1.19145	0.531726	1.97107	0.0375167	-1.1425	0.632412	1.72523	0.0804418
SIGLEC5	-1.53562	0.00429058	1.22629	0.111224	-1.33452	0.0327135	-1.08825	0.484723
ARHGAP9	-1.2693	0.0291626	-1.11731	0.263171	-1.24432	0.0420011	-1.39029	0.0056039
EIF4G2	-1.01571	0.825707	-1.05675	0.441797	1.08427	0.267914	1.02605	0.716983
MYD88	-1.25214	0.0827004	-1.32192	0.0383663	-1.14725	0.26577	-1.51658	0.00527559
TPP1	-1.01748	0.925564	2.27941	0.00153036	1.11963	0.546988	2.5521	0.00063696
RIT1	1.12411	0.311126	1.32894	0.0274586	1.23277	0.0858383	1.63828	0.00119409
ARHGAP25	-1.77283	0.019744	1.79337	0.0188698	-1.32999	0.189106	1.34841	0.175457
TRIP12	1.09074	0.263802	-1.00238	0.974812	1.31239	0.0041397	1.30928	0.00435097
UNC119	-1.47448	0.00112489	-1.09604	0.310612	-1.49372	0.000894649	-1.63717	0.000195242
STK10	1.19883	0.128341	1.51381	0.00367849	1.12652	0.301265	1.70534	0.000680501
FLOT2	-1.03794	0.573125	-1.81628	3.2368409336631e-06	-1.00434	0.947382	-1.82416	3.02871e-06
TMEM123	-1.10941	0.394344	1.23929	0.0959154	-1.06333	0.609835	1.16548	0.219122
AMPD3	-1.08202	0.243495	-1.06054	0.377049	-1.02792	0.6741	-1.09015	0.204571
ZNF316	-1.30626	0.342219	2.93238	0.00386032	-1.24219	0.436099	2.36066	0.0128939
PLAGL2	-1.12222	0.158308	-1.19516	0.0402599	1.16942	0.0656479	-1.02201	0.779255
ARAP3	-1.16946	0.0910806	-1.28605	0.0134161	-1.12538	0.188683	-1.44729	0.00134243
RTN4	1.45299	0.00118536	1.00715	0.933438	1.47972	0.000853221	1.4903	0.000756938
SH3BP1	-1.35745	0.0427715	-1.15497	0.300972	-1.26795	0.101418	-1.46444	0.0163145
PPM1F	1.44599	9.26e-05	-1.21369	0.00799427	1.32569	0.000723333	1.09228	0.162938
AATK	-1.06929	0.535733	1.16554	0.173966	-1.16909	0.166121	-1.00305	0.977393
OTUD5	-1.08621	0.316207	-1.18932	0.0515036	-1.02274	0.779958	-1.21637	0.031595
QPCT	1.08742	0.331506	-1.22372	0.0340947	1.20139	0.0496815	-1.01858	0.827188
WAC	1.00281	0.978563	1.16636	0.16267	1.10668	0.343498	1.29079	0.0313245
HBP1	1.09598	0.439727	1.07547	0.538732	1.26081	0.0698484	1.35597	0.0236432
CYLD	1.02154	0.809646	-1.00968	0.913203	1.18164	0.0816332	1.17031	0.098657
AMPD2	1.48129	0.00477912	-1.11399	0.344808	1.31329	0.0310799	1.1789	0.161224
RNF149	1.1193	0.167223	-1.30767	0.00539472	1.20067	0.0363644	-1.08911	0.285933
RHOQ	1.61697	8.86e-05	1.09551	0.256769	1.58688	0.000121766	1.73844	2.79014e-05
FNDC3B	-1.09211	0.467764	1.00554	0.963154	1.14825	0.264219	1.15462	0.246143
PTP4A2	1.4914	0.000201798	-1.13042	0.110609	1.55942	8.71858e-05	1.37951	0.00100624
CTDSP1	-1.14908	0.0669334	-1.34641	0.00135696	-1.11659	0.133862	-1.50339	0.000131209
NFE2L2	-1.04136	0.71356	1.55494	0.00220099	1.08261	0.476904	1.6834	0.000701725
MAST3	-1.18933	0.30352	1.52941	0.0259687	-1.03747	0.822187	1.47417	0.0378823
ZNF710	-1.17921	0.0339415	1.20892	0.0179639	-1.09233	0.21729	1.10674	0.161461
RAD21	1.00791	0.91554	-1.05022	0.513889	1.17295	0.0525139	1.11685	0.158284
SH3BP2	1.22816	0.148223	1.26983	0.0995507	1.23591	0.137589	1.56939	0.00673178
RANBP2	-1.57912	0.00131255	1.31291	0.0247261	-1.28144	0.0369289	1.02456	0.818272
DUSP1	-1.16894	0.0710049	-1.15034	0.100146	-1.0823	0.330082	-1.24501	0.017832
OAZ2	-1.12845	0.144466	-1.21482	0.0290588	-1.04153	0.605501	-1.26527	0.0117204
DNAJC5	1.04609	0.641483	-1.2361	0.0479104	1.09152	0.372769	-1.13246	0.215191
IRF1	-1.0896	0.309143	1.02429	0.770481	-1.11189	0.214827	-1.08553	0.329678
CDC42SE2	-1.14964	0.313227	-1.26162	0.107621	1.00926	0.945491	-1.25005	0.122518
DENND3	-1.17437	0.0367296	-1.01149	0.867328	-1.10996	0.148795	-1.12272	0.11323
CFL1	-1.05334	0.508272	1.14534	0.103666	-1.16402	0.0728023	-1.01631	0.835309
LIMS1	-1.24544	0.143867	1.21668	0.187116	-1.09564	0.523086	1.11048	0.465263
TPM3	-1.02771	0.668423	1.03385	0.602826	1.0412	0.529415	1.07644	0.261894
CD55	1.3431	0.00511495	-1.21707	0.0387594	1.3725	0.00333596	1.12771	0.176729
CYP27A1	-1.95721	3.21e-05	1.2082	0.0701255	-1.47268	0.00200056	-1.2189	0.0599879
PPP1CB	-1.2298	0.00827525	-1.33916	0.000941511	1.0628	0.35634	-1.26003	0.00436354
MTMR3	1.12499	0.104471	-1.14594	0.0657405	1.24049	0.00851563	1.08251	0.256864
MAFF	-1.28294	0.428524	4.06515	0.00184253	-1.22964	0.50823	3.30596	0.00447082
PPP1R15B	1.05949	0.559261	1.28328	0.0264475	1.1785	0.117321	1.51234	0.00155241
APLP2	1.11099	0.219447	1.02021	0.808302	-1.06208	0.470411	-1.04104	0.627307
SERP1	-1.03764	0.578769	-1.3701	0.000648439	-1.03389	0.616069	-1.41654	0.000307165
ATG2A	1.14405	0.241548	1.13021	0.284543	1.08883	0.449078	1.2306	0.0844753
MBD6	1.0226	0.789151	-1.17821	0.0718556	1.06937	0.429057	-1.10178	0.261929
STX3	-1.19884	0.132814	1.35887	0.0202458	-1.0797	0.504469	1.25857	0.0655282
TSPAN14	1.31134	0.114375	1.23765	0.2056	1.42681	0.0473387	1.76589	0.00519301
DOK3	-1.05811	0.69073	-1.04172	0.774099	1.03101	0.82917	-1.01039	0.941912
SORL1	1.69157	0.00320773	-1.18835	0.233293	1.73397	0.00239224	1.45914	0.0199971
SUN2	1.24621	0.010576	-1.03899	0.597344	1.09203	0.237719	1.05105	0.493789
GDI1	-1.083	0.510981	1.20495	0.14337	-1.08732	0.490512	1.10818	0.402655
HSPA5	-1.04326	0.593213	-1.2834	0.00881565	1.00932	0.906226	-1.27156	0.0108217
TCFL5	-1.38127	0.00027605	-1.01207	0.842746	-1.31904	0.000857385	-1.33496	0.000633254
ELL	1.73472	9.7e-05	-1.13729	0.173657	1.68274	0.000153022	1.4796	0.00125326
SSH2	-1.00389	0.975212	-1.28439	0.0681479	1.21929	0.135193	-1.05339	0.680093
HMOX1	-1.41729	0.221615	1.55328	0.138762	-1.29812	0.3494	1.19656	0.521694
RIPOR2	-1.22206	0.0230605	-1.75751	2.1076188825229e-05	-1.03523	0.653119	-1.81942	1.27352e-05
CTDSP2	1.00855	0.887776	-1.2504	0.00351979	1.10827	0.11114	-1.12824	0.0674176
DBNL	1.70184	2.87e-05	-1.12844	0.129957	1.55276	0.000135203	1.37602	0.00144444
RELA	-1.01602	0.88038	1.04319	0.690466	1.01928	0.85651	1.06331	0.565304
ELF4	2.54789	3.03e-08	1.02351	0.707561	2.42525	4.99765e-08	2.48225	3.93117e-08
F11R	-1.06173	0.531548	-1.21669	0.0604803	1.01422	0.881646	-1.19963	0.0780041
ARHGDIA	-1.05257	0.679408	1.1619	0.242401	-1.10994	0.406337	1.04681	0.713094
PRR13	1.05954	0.438346	-1.20106	0.0286898	1.13081	0.117084	-1.06213	0.419947
TAGAP	-1.19177	0.0504414	1.19625	0.0466234	-1.03602	0.66318	1.15466	0.0983527
SQOR	-1.09682	0.149983	-1.04002	0.522863	-1.07716	0.238265	-1.12027	0.0843913
GAPDH	1.02222	0.822107	1.05903	0.560912	-1.21401	0.0693348	-1.14634	0.183051
CSDE1	-1.015	0.828242	1.01654	0.811103	1.09143	0.220165	1.10947	0.151409
CELF1	1.20944	0.0106072	-1.39487	0.000272035	1.46639	9.02803e-05	1.05128	0.428689
RPL13A	-1.0081	0.909606	1.03996	0.584338	-1.18614	0.03367	-1.14056	0.0872982
RNF213	1.04148	0.813485	1.43422	0.0604072	1.19377	0.31695	1.71212	0.0109338
DEDD2	-1.16291	0.223046	-1.00666	0.955653	-1.09033	0.47355	-1.0976	0.443362
CAPZB	-1.04874	0.408888	-1.02715	0.637942	-1.05018	0.396019	-1.0787	0.200092
CERK	-1.03964	0.549904	1.10974	0.128516	-1.0633	0.351639	1.04368	0.511663
SHKBP1	1.0893	0.291665	-1.21174	0.0315787	1.03532	0.661089	-1.1704	0.0680425
RAP2C	1.15376	0.0602469	1.01223	0.860662	1.22485	0.0133422	1.23983	0.00980653
FYB1	-1.44603	0.00598711	1.16808	0.173576	-1.09318	0.419621	1.06852	0.544879
THBS1	-1.3942	0.00527147	-1.06007	0.545817	-1.06767	0.499045	-1.1318	0.214712
AKIRIN1	1.94232	5.97e-06	1.20422	0.0349339	1.997	4.17501e-06	2.40482	4.98987e-07
ARHGEF1	1.04949	0.595546	-1.20978	0.0562223	-1.00802	0.929551	-1.21948	0.0481129
GBP2	1.00805	0.923543	-1.40863	0.00187104	1.0436	0.61207	-1.34978	0.00434031
FURIN	-1.13982	0.122016	-1.21464	0.0311094	-1.12745	0.152553	-1.36945	0.00234265
NEDD9	-1.13936	0.138306	-1.07489	0.393629	1.04576	0.592819	-1.02785	0.741279
MMP9	-1.63212	7.85e-05	1.06283	0.441933	-1.81299	1.55617e-05	-1.70581	3.90785e-05
ATP6V0B	-1.18025	0.299967	1.26013	0.160635	-1.15696	0.358463	1.08917	0.588073
GAS7	1.30574	0.140793	1.09383	0.604569	1.38658	0.0797969	1.51669	0.0331566
LIMD2	-1.17061	0.107007	-1.39346	0.00394646	-1.22648	0.0447792	-1.70905	0.00013379
PLEKHM3	-1.08696	0.483069	1.07663	0.534131	1.17442	0.191606	1.26442	0.0677662
RAB5A	-1.12424	0.0850211	1.00691	0.912733	-1.01695	0.789365	-1.00998	0.87447
VOPP1	-1.05932	0.489592	1.16938	0.080356	-1.14122	0.131244	1.02467	0.767918
ZFAND3	1.01015	0.894322	-1.09895	0.232316	1.09215	0.262139	-1.00623	0.934953
WDR26	1.1438	0.190578	1.13372	0.219899	1.27511	0.0296093	1.44562	0.00326901
SERPINB2	1.04118	0.821839	1.84307	0.0067892	-1.00459	0.979506	1.83466	0.00731375
MDM2	-1.01728	0.79107	-1.26193	0.00418453	1.19398	0.0184072	-1.05691	0.400147
MAP1LC3A	-1.09375	0.457307	-1.98618	0.00015882	-1.09193	0.465533	-2.16876	6.10819e-05
ZHX2	1.00354	0.970399	-1.0351	0.718317	1.09357	0.35831	1.05649	0.56722
FOSL2	2.08316	0.0157712	1.58963	0.0939797	1.45598	0.158405	2.31447	0.00823916
OGFRL1	-1.42966	0.011932	-1.66972	0.0013836	-1.00021	0.998626	-1.67007	0.00140726
STAT5B	1.60485	0.0031661	1.47536	0.0099891	1.58393	0.00377189	2.33687	4.60985e-05
MGAT1	-1.04003	0.881287	2.2194	0.014744	-1.10894	0.694872	2.00137	0.0276214
SEPTIN9	1.32396	0.00770842	1.31547	0.00874639	1.02899	0.741289	1.3536	0.00496424
ATG7	-1.21193	0.00902856	-1.19682	0.012913	-1.09771	0.14808	-1.31377	0.00101213
STX11	1.17594	0.0679073	1.05506	0.513893	1.19061	0.052346	1.25616	0.0164521
CD68	-1.09439	0.811229	3.90901	0.00719422	-1.13462	0.738103	3.4452	0.011551
TECPR2	1.55946	0.00674011	1.56035	0.00685016	1.60047	0.00488493	2.49729	4.13408e-05
RIPOR1	1.10825	0.301292	1.39657	0.00549278	1.13652	0.204552	1.58722	0.000654175
SH3GLB1	1.14969	0.123322	-1.2495	0.0230994	1.61858	0.000178579	1.29539	0.0109228
RELB	-1.06006	0.453945	-1.06847	0.396957	-1.13115	0.130735	-1.2086	0.0300629
HNRNPU	-1.04649	0.459365	-1.00482	0.936745	1.0071	0.906973	1.00227	0.970055
PTTG1IP	-1.28434	0.00960855	-1.45488	0.000761078	-1.38114	0.00209826	-2.00939	5.01955e-06
GPR65	-1.68321	0.00578079	-1.06624	0.672923	-1.32198	0.0878635	-1.40955	0.0438605
EP300	1.10036	0.471543	1.26873	0.0930191	1.3478	0.0423655	1.71	0.00190503
PLEKHM2	-1.11565	0.515483	1.36315	0.0888562	-1.02521	0.881027	1.32962	0.114067
ATP2B1	1.92574	0.00310872	1.97759	0.00256155	1.73166	0.00857153	3.4245	3.94732e-05
SIK3	1.15482	0.109301	-1.32029	0.00691652	1.38026	0.00284919	1.04542	0.599852
UBE2B	-1.06178	0.480395	1.08543	0.340524	1.00301	0.971378	1.0887	0.323803
MYL6	-1.12715	0.198666	-1.03033	0.73836	-1.18843	0.0753613	-1.22447	0.042396
SNX10	-1.16008	0.187448	-1.11853	0.311017	-1.02681	0.805849	-1.14852	0.217326
RPL3	-1.00301	0.962199	1.07229	0.285345	-1.21966	0.00937603	-1.13744	0.064096
TMEM120A	-1.31095	0.096444	-1.70853	0.00504724	-1.23178	0.18748	-2.10454	0.000601061
SNAP23	-1.12683	0.230355	-1.39837	0.00505809	1.03539	0.717697	-1.35058	0.00948283
DUSP16	1.0933	0.451857	-2.36883	2.24222149434274e-05	1.2803	0.0555086	-1.85021	0.000332332
PTPRE	1.0525	0.460595	1.15766	0.0529757	1.10024	0.182577	1.27371	0.00467235
LFNG	1.20106	0.185076	-1.13228	0.358975	1.03723	0.782157	-1.09163	0.511575
ITGA5	1.01127	0.887329	1.05843	0.478322	-1.15322	0.0942146	-1.08956	0.29205
FCHSD2	1.33827	0.0314602	2.0644	0.000109836	1.32456	0.0367303	2.73443	7.23286e-06
CXCR2	1.25487	0.0228949	-1.70276	9.45738020455623e-05	1.67002	0.000126009	-1.01961	0.822976
TMCC1	2.01027	7.27e-06	-1.13852	0.143343	2.36131	1.17469e-06	2.07401	4.97359e-06
SON	1.04885	0.586184	1.03281	0.711418	1.29036	0.0134028	1.33269	0.00700966
TYK2	1.09118	0.272796	1.02759	0.724967	1.01468	0.850318	1.04268	0.590498
PIK3CD	-1.04843	0.440088	1.09404	0.157611	-1.12839	0.0672172	-1.0314	0.610691
FKBP8	1.18401	0.0592876	-1.34146	0.00413393	1.18	0.0636759	-1.13682	0.137012
TAB2	1.021	0.81663	-1.01276	0.887373	1.19637	0.0673838	1.18129	0.0854759
ND3	-1.09615	0.431945	-1.1069	0.385444	-1.05281	0.656657	-1.16536	0.203193
WBP1L	1.13468	0.212974	-1.17206	0.126338	1.22917	0.0551426	1.04873	0.627676
DOT1L	1.12456	0.0818954	1.10784	0.12243	1.09622	0.161026	1.21443	0.00952138
KPNB1	1.21555	0.0152685	-1.16071	0.0497489	1.41542	0.000410087	1.21944	0.0141294
ACSL5	-1.25526	0.0244711	1.17127	0.095725	-1.11998	0.216113	1.04579	0.613461
HNRNPA2B1	-1.02969	0.628951	1.11793	0.0868614	-1.01834	0.763179	1.0978	0.143177
USP15	-1.05984	0.566783	1.14504	0.197946	1.02278	0.82296	1.17113	0.138873
FAM107B	1.85444	0.00044983	1.5573	0.00421753	1.51181	0.00628029	2.35434	3.48879e-05
TRAK1	3.89019	2.24e-08	-1.37742	0.00331648	5.28941	3.61945e-09	3.84009	2.44954e-08
CEBPD	2.10031	0.000138752	-1.12941	0.346647	2.14483	0.000110333	1.89908	0.000433515
SLC44A2	1.30076	0.00142239	-1.19212	0.0154006	1.31007	0.00118648	1.09894	0.148184
BRD4	1.04004	0.642081	1.12114	0.19361	1.11325	0.219779	1.24811	0.0222725
WSB1	1.31263	0.0091815	-1.00953	0.91273	1.45038	0.00135136	1.4367	0.00162387
XBP1	1.22627	0.0760587	-1.3625	0.0136351	1.19216	0.118996	-1.14289	0.224987
UBA1	-1.02356	0.695051	-1.12209	0.0739097	1.05266	0.394625	-1.06596	0.294218
FGD3	1.55964	0.000587843	-1.16646	0.116774	1.47087	0.0015801	1.26096	0.0274037
PAK1	-1.3801	0.000237898	1.04126	0.499176	-1.14718	0.0386588	-1.10172	0.123994
PAPOLA	-1.00519	0.943663	1.00231	0.974849	1.16913	0.053624	1.17183	0.0506625
PACSIN2	-1.11971	0.398465	1.64864	0.00311215	-1.06745	0.621193	1.54446	0.00711216
RAB1B	-1.05451	0.435482	-1.12973	0.091559	-1.07242	0.309669	-1.21154	0.014968
ZC3H11A	1.09066	0.279808	1.1374	0.121154	1.19833	0.0385947	1.36298	0.00225748
CDC42EP3	-1.15704	0.280693	1.31668	0.0580311	-1.06633	0.626273	1.23478	0.131096
SH2B3	-1.0991	0.266085	1.09428	0.28751	1.04349	0.607086	1.14188	0.129748
ADGRE3	1.06854	0.349045	-1.22285	0.0138078	1.2804	0.00440357	1.04706	0.510916
ZSWIM8	-1.02481	0.834107	1.12132	0.340491	1.03957	0.740592	1.16569	0.209869
HECA	1.02056	0.748718	-1.08099	0.236271	1.1796	0.0235215	1.09121	0.188382
CIR1	-1.52923	0.0308375	1.44363	0.0561213	-1.19011	0.32201	1.21303	0.278035
MNDA	-1.44561	0.00369352	-1.93614	5.30533855998097e-05	-1.10099	0.34704	-2.13168	1.72535e-05
MMP14	-1.82417	0.000224494	1.01517	0.890165	-1.28543	0.0398666	-1.26622	0.0511579
CANX	1.08947	0.419482	1.18858	0.121288	1.1309	0.254981	1.34417	0.0158323
KMT2D	1.08616	0.35556	1.09227	0.325128	1.25791	0.0229059	1.37399	0.00399716
REL	1.01512	0.939477	1.57715	0.0421866	1.52579	0.0575714	2.4064	0.0015164
STAG2	1.03292	0.788013	1.25208	0.0849065	1.2305	0.10839	1.54069	0.00431103
KLF6	1.30649	0.0141713	1.16941	0.11307	1.32354	0.0110991	1.54776	0.000689697
UBE2H	-1.00772	0.909112	1.07928	0.272694	1.02872	0.675693	1.11028	0.142549
ATP1A1	-1.34455	0.00164584	1.11262	0.154136	-1.24513	0.0101063	-1.1191	0.135283
GSAP	-1.27899	0.00181828	-1.1985	0.0113264	-1.01648	0.7854	-1.21825	0.00706846
UBALD2	-1.26324	0.114601	1.36034	0.0469526	-1.22765	0.159621	1.10808	0.467358
USF2	-1.2966	0.0825517	1.63125	0.00479648	-1.3248	0.0631969	1.23132	0.155248
PTMA	1.06143	0.332856	1.06542	0.304716	-1.17659	0.0196704	-1.10434	0.121164
ITPRIP	1.28671	0.0184406	-1.02955	0.751831	1.25576	0.0293194	1.21971	0.0510565
TAF7	-1.06392	0.353644	-1.01083	0.869114	1.06588	0.340162	1.05447	0.424775
PPP4C	1.07123	0.370906	-1.14543	0.0943274	1.05053	0.51731	-1.09034	0.266517
NBR1	1.06341	0.40219	-1.35372	0.00156354	1.25894	0.00842526	-1.07528	0.326452
SEC22B	-1.03404	0.821916	1.08408	0.59204	1.14361	0.377239	1.23976	0.17053
RAF1	1.10885	0.346069	-1.13414	0.257102	1.39741	0.0095818	1.23214	0.0747499
RPL13	1.0533	0.615958	1.12689	0.261043	-1.293	0.0284381	-1.14741	0.20161
PAG1	-1.04631	0.735736	1.00418	0.975272	1.43438	0.0206059	1.44037	0.0192072
MED13L	1.21416	0.159805	1.36879	0.0336301	1.34859	0.0416145	1.84594	0.000761048
DNAJA1	1.05916	0.552701	-1.29868	0.0192312	1.17544	0.115054	-1.10484	0.312721
GABARAPL1	-1.08509	0.318944	-1.04258	0.60428	-1.04722	0.566581	-1.0918	0.286135
ANKRD13A	-1.0564	0.664303	-1.47759	0.0101384	1.11332	0.402363	-1.32719	0.0448931
ANXA5	-1.15815	0.240773	1.2757	0.0661301	-1.04297	0.727909	1.22314	0.118314
ANKRD12	1.02821	0.870728	1.37987	0.0849302	1.28939	0.160545	1.77919	0.00721249
RALB	-1.2023	0.00943508	-1.27065	0.00194264	-1.06434	0.303247	-1.35241	0.000378944
ATP2A3	-1.00113	0.988473	1.28611	0.00809946	-1.23663	0.0194342	1.04001	0.617999
PRRC2C	1.07255	0.482987	1.21281	0.0726785	1.31555	0.0173695	1.59552	0.000683837
GSN	-1.24311	0.0539942	1.49042	0.00257846	-1.36474	0.0109553	1.09208	0.397382
CLK1	-1.00797	0.887327	-1.06447	0.279428	1.083	0.175139	1.01741	0.758474
CYTIP	-1.51341	4.91e-05	-1.10865	0.121342	-1.21298	0.0100388	-1.34476	0.000670243
NUP98	-1.11466	0.189974	-1.25608	0.0144414	1.0701	0.400288	-1.1738	0.0646155
CYTH1	1.14057	0.123681	1.02843	0.727601	1.0979	0.260148	1.1291	0.152264
ZNF267	-1.18428	0.219699	1.51845	0.00924116	-1.02165	0.871463	1.48627	0.0121131
TPD52L2	1.12265	0.504962	1.18639	0.334457	1.0925	0.608188	1.29613	0.156189
UNC13D	-1.06021	0.454287	-1.17981	0.0524529	-1.10899	0.198713	-1.3084	0.00511388
SPPL2A	-1.11621	0.178894	-1.16431	0.0736589	1.02301	0.770879	-1.13812	0.120174
SIPA1L1	-1.15924	0.188821	-2.10484	3.69144328425909e-05	1.10941	0.345316	-1.89726	0.000126515
CLCN7	-1.14077	0.686056	3.4213	0.00501875	-1.09654	0.776743	3.1201	0.00805866
GCH1	1.19979	0.0495997	-1.19111	0.0578136	1.23749	0.0260195	1.03894	0.649852
GNAS	1.08454	0.171124	-1.04953	0.400408	1.05854	0.325654	1.00859	0.879633
RAP1A	-1.13063	0.12795	-1.2096	0.027993	-1.04331	0.579037	-1.262	0.0105101
IL13RA1	-1.18043	0.230854	-1.51324	0.0100439	1.08386	0.549604	-1.39616	0.0290121
CRYBG1	2.3009	2.01e-05	-1.26056	0.0602872	2.9951	1.90038e-06	2.37601	1.50521e-05
CSRNP1	1.05152	0.572798	1.60397	0.000281614	-1.06529	0.479707	1.50566	0.000808687
TIMP1	-1.15347	0.297274	-1.09145	0.518118	-1.53694	0.00810574	-1.67749	0.0027115
POU2F2	-1.24772	0.00966842	-1.0148	0.836348	-1.09177	0.234043	-1.10793	0.170354
RNF13	-1.2757	0.326954	2.11155	0.013096	-1.05834	0.814257	1.99516	0.0185245
SEL1L	-1.02069	0.836205	-1.17407	0.127328	1.23362	0.0550797	1.05073	0.620135
ZCCHC2	2.13371	0.00010374	-1.00882	0.943802	2.33227	4.26016e-05	2.31188	4.73909e-05
RAB5B	1.06717	0.341755	-1.00316	0.962281	1.12687	0.096836	1.12332	0.104694
PNKD	-1.22216	0.0223593	-1.03237	0.677176	1.00612	0.936121	-1.0261	0.735841
GAB2	-1.06501	0.697073	1.29204	0.137767	-1.00358	0.982297	1.28743	0.141419
GNA13	1.24929	0.0761768	1.24233	0.0833499	1.46138	0.0072362	1.81551	0.000366592
SLA	-1.05882	0.621136	-1.23955	0.084937	1.02493	0.830563	-1.20941	0.120731
IRS2	1.03578	0.850225	-1.13503	0.505317	1.03328	0.860561	-1.09847	0.61729
IL1R2	-1.82064	0.00114229	-1.52275	0.0101928	-1.49872	0.0121937	-2.28216	0.000111493
RAB10	-1.0355	0.798111	1.75622	0.00188486	-1.00766	0.955291	1.74286	0.00201059
POLR2A	1.13933	0.172581	1.17369	0.10185	1.31021	0.0125986	1.53778	0.000695096
ZFAND5	1.11815	0.469796	1.43392	0.0379903	1.11908	0.466777	1.60468	0.0106753
BAZ2A	-1.02806	0.695127	-1.15421	0.0630899	1.13173	0.101596	-1.01986	0.78027
CASP4	-1.18328	0.211626	-1.27506	0.0838086	-1.00238	0.98533	-1.2781	0.0816299
LAMP1	1.13493	0.495291	2.0602	0.00312033	1.02364	0.898447	2.1089	0.00257536
MEF2D	-1.02357	0.800773	1.07174	0.459458	-1.02982	0.750536	1.04071	0.666856
ATP13A3	-1.07193	0.655573	1.38533	0.0566851	1.00959	0.950714	1.39862	0.0516897
PXN	-1.32203	0.00206875	1.17976	0.034487	-1.30169	0.0029751	-1.10336	0.176086
NABP1	-1.541	0.000234133	-1.2909	0.00795484	-1.14253	0.114752	-1.47489	0.000522337
IRAK1	2.43828	0.0110801	2.66492	0.00739821	1.74091	0.0750807	4.63939	0.000556382
MAP1LC3B	1.01516	0.897899	1.25863	0.0731051	1.0619	0.610654	1.33654	0.0300524
CLTC	1.03658	0.781805	1.51124	0.00882991	1.1404	0.323187	1.72343	0.00161568
TGOLN2	1.13529	0.119051	-1.02314	0.764679	1.30623	0.00499848	1.27669	0.008356
P4HB	-1.06171	0.545518	-1.02772	0.781271	-1.12678	0.240877	-1.15802	0.157058
VCP	-1.06372	0.36988	1.11143	0.139624	-1.00549	0.935313	1.10536	0.158981
CBL	1.09686	0.372143	1.0224	0.827174	1.42397	0.00521969	1.45586	0.00358538
NFKBID	-1.05255	0.589855	1.573	0.000626555	-1.20813	0.0671236	1.30202	0.0170402
SIGLEC14	-1.38476	0.0272229	1.48109	0.0111807	-1.33974	0.0425444	1.1055	0.444286
CAPZA2	-1.05476	0.461452	-1.05906	0.42912	1.07917	0.29955	1.01899	0.792409
GPBP1	-1.06448	0.294159	1.00074	0.989857	1.09118	0.15322	1.09198	0.150182
DRAM1	1.30868	0.00313623	-1.24589	0.0101955	1.544	9.85681e-05	1.23928	0.011594
VEGFA	1.13678	0.738423	6.50301	0.00135438	-1.15255	0.710923	5.64226	0.00214963
NIPBL	1.19668	0.0916185	1.08149	0.434173	1.46575	0.00269814	1.58519	0.000759083
CCR1	-1.05297	0.865594	4.39388	0.00121674	-1.13623	0.676381	3.86705	0.0019797
PECAM1	1.30377	0.267958	-1.72944	0.0409538	1.30546	0.2661	-1.32478	0.247546
PRR5L	-2.01342	0.00237784	-1.22847	0.252533	-1.90463	0.0039015	-2.33977	0.000711422
CD58	-1.40313	0.000361849	1.01202	0.855662	-1.24413	0.00669262	-1.22935	0.00916611
MIR3945HG	1.17902	0.346598	-1.07031	0.694112	1.50138	0.0366095	1.40276	0.0732145
KMT2E	1.12974	0.430327	1.37558	0.0583878	1.39767	0.0493137	1.9226	0.00152361
SLC15A4	-1.42274	0.09265	2.16373	0.00289072	-1.18272	0.392651	1.82945	0.0111459
SRXN1	-1.07094	0.556321	1.35675	0.0226099	1.02695	0.818031	1.39331	0.0149993
TKT	1.19762	0.0671094	-1.19174	0.0741894	1.15381	0.134233	-1.03287	0.720496
CTSC	-1.26203	0.122072	1.19348	0.229783	-1.06829	0.641166	1.11719	0.441382
ELF1	1.07518	0.646157	1.37544	0.0666726	1.26755	0.154756	1.74344	0.00516261
CHD3	-1.11854	0.148444	-1.14997	0.0796013	-1.03004	0.687763	-1.18451	0.0396785
TET3	-1.03675	0.809941	1.87946	0.00180083	1.16402	0.324772	2.18772	0.000398083
PKM	-1.0888	0.613294	1.61374	0.0166556	-1.22048	0.250734	1.32221	0.121328
NECAP1	-1.18096	0.0187896	-1.10063	0.137277	1.0496	0.433734	-1.04862	0.442383
ARL6IP5	-1.17349	0.167541	-1.21496	0.101055	-1.06614	0.564392	-1.29532	0.0375119
MID1IP1	1.00496	0.943315	-1.49274	0.000155541	1.01985	0.777915	-1.46368	0.000229772
SOCS3	-1.32314	0.210403	1.65062	0.0416892	-1.61712	0.0464963	1.02071	0.924276
MCEMP1	2.01349	0.00144631	-1.51062	0.0271098	1.74056	0.00598316	1.15221	0.389748
DNM2	1.05692	0.550771	1.06389	0.506522	-1.06949	0.471078	-1.00527	0.954477
LAMB3	2.34223	6.37e-06	1.29697	0.0239999	2.20553	1.20456e-05	2.86052	1.01581e-06
MAP3K2	1.27853	0.0776102	1.18647	0.202191	1.2771	0.078854	1.51524	0.00778794
IER2	-1.22415	0.0454713	1.01453	0.87375	-1.34168	0.00782805	-1.32247	0.0102753
DDX6	-1.10623	0.178475	-1.01399	0.846056	1.05732	0.442865	1.04273	0.562014
DOCK5	1.20857	0.0394444	1.08983	0.306879	1.38615	0.00222399	1.51067	0.000436284
RPS11	-1.02248	0.728036	-1.0133	0.836006	-1.13588	0.0677076	-1.15098	0.0473558
ARID3A	1.37579	0.000175812	-1.24701	0.00247662	1.49564	2.62881e-05	1.19938	0.00794658
TRAF3	1.17001	0.214826	1.23936	0.101719	1.13723	0.303369	1.40943	0.0163872
IFNAR1	-1.21683	0.0175298	-1.04009	0.581344	-1.05852	0.429138	-1.10095	0.1937
UBB	-1.06148	0.358261	-1.1352	0.0679238	-1.0675	0.316566	-1.21183	0.0113059
RBM39	-1.09667	0.137769	-1.13697	0.0487308	1.01183	0.84127	-1.12368	0.068896
TICAM1	-1.16646	0.0242836	-1.03249	0.593723	-1.07825	0.223503	-1.11328	0.0942834
DUSP6	-1.53679	0.00399669	-1.37679	0.0199915	-1.22656	0.106835	-1.68871	0.00113784
APMAP	1.62553	0.000260745	-1.12228	0.21849	1.55745	0.000522015	1.38775	0.00397291
RPS2	1.04271	0.589629	1.19343	0.0404182	-1.24913	0.0142779	-1.04668	0.557309
JAML	-2.6953	0.000544162	-2.03027	0.00459435	-1.95285	0.00608026	-3.9648	5.54553e-05
ABHD2	2.0014	1.31e-06	1.14491	0.0716384	1.99958	1.32755e-06	2.28935	2.62299e-07
PIM1	-1.81062	0.00671616	1.51811	0.0369008	-1.64553	0.016466	-1.08393	0.647517
RTF2	-1.12599	0.0855297	1.02686	0.678819	-1.04406	0.503779	-1.01675	0.794787
NCOA1	-1.23859	0.0430728	1.41411	0.00381254	1.10172	0.319154	1.55795	0.000742096
CHST11	1.18071	0.0310135	1.35801	0.00096323	1.27036	0.00478025	1.72517	9.72924e-06
PJA2	1.06397	0.529142	-1.14621	0.1818	1.24993	0.0411996	1.09049	0.384959
PGK1	-1.17399	0.0849738	-1.38332	0.00318653	-1.13668	0.15786	-1.57239	0.000319356
RARA	-1.04417	0.456804	1.01733	0.764624	-1.21774	0.00550983	-1.197	0.00922406
ETF1	1.1834	0.16679	1.23654	0.0900082	1.19068	0.152978	1.47233	0.0066181
ORAI2	1.03635	0.663307	-1.01735	0.833373	-1.08943	0.307262	-1.10833	0.225986
WDFY3	-1.0027	0.982105	1.02707	0.824443	1.35127	0.0285819	1.38786	0.0191183
DIAPH1	-1.04923	0.526921	1.00254	0.973112	1.02746	0.719527	1.03006	0.69493
EML4	-1.37032	0.000622467	1.23947	0.00745279	-1.01545	0.815752	1.22061	0.0111354
IL10RB	-1.05409	0.418016	-1.13999	0.0621758	-1.00925	0.885553	-1.15054	0.0484275
SKI	1.28969	0.0594011	1.11674	0.378325	1.10761	0.412307	1.23692	0.106206
GM2A	1.93948	0.00107045	1.1094	0.485999	1.74036	0.00336341	1.93076	0.00115359
SLC11A2	-1.07927	0.344241	1.06857	0.408656	1.05617	0.49314	1.12859	0.146996
NAGK	-1.50285	0.0047813	1.31308	0.0364692	-1.3017	0.0412011	1.00875	0.940084
CHMP2A	-1.07954	0.331358	-1.10798	0.201106	-1.05998	0.454834	-1.17444	0.057615
BIRC2	-1.05078	0.542867	-1.11551	0.195031	1.01983	0.807717	-1.09381	0.281303
YWHAB	1.05682	0.370531	-1.05095	0.418874	1.10656	0.116718	1.05291	0.402332
GPR107	-1.138	0.0512512	-1.2514	0.00328866	1.04694	0.450333	-1.19529	0.0122068
ZFYVE16	1.06112	0.802354	1.96885	0.0189021	1.18501	0.481194	2.33311	0.00591856
CPEB4	1.22843	0.281411	1.84672	0.00817944	1.37262	0.112735	2.53484	0.000628946
MIR23AHG	-1.17908	0.0618642	1.07278	0.390663	-1.19213	0.0489818	-1.11125	0.208527
SLC3A2	-1.25359	0.476352	3.44302	0.0040065	-1.144	0.667775	3.00964	0.00743766
RNF166	-1.19908	0.184554	-1.31793	0.05616	-1.31412	0.0580767	-1.73191	0.00161728
SSR2	1.07221	0.419789	-1.14785	0.127333	1.11218	0.228694	-1.03207	0.711288
PRKACA	1.1424	0.131178	-1.74423	4.6674749297638e-05	1.33361	0.00528695	-1.30789	0.00791362
MME	1.13466	0.560378	-2.78125	0.00111016	1.83907	0.0183846	-1.51231	0.0843383
RTN3	1.00054	0.992903	-1.1635	0.0280531	1.0648	0.311981	-1.09269	0.163559
CEACAM3	-1.41065	0.000909978	-1.25898	0.0109332	-1.28307	0.00712568	-1.61536	7.23678e-05
KCNAB2	-1.06213	0.815876	3.87142	0.00068437	-1.07487	0.780123	3.60175	0.000982674
PLEKHF2	1.03174	0.77194	1.05643	0.613064	1.153	0.205139	1.21806	0.0901471
MAN2B1	-1.1831	0.030591	-1.04798	0.49889	-1.23033	0.0112585	-1.28936	0.00350015
YIPF3	-1.04927	0.47908	-1.1539	0.0536217	-1.02014	0.766691	-1.17714	0.031968
PGGHG	-1.24029	0.104219	-1.15096	0.269923	-1.25882	0.0864211	-1.44885	0.0121792
DDIT4	1.28163	0.0340517	-1.21252	0.086511	1.12925	0.256682	-1.07374	0.497908
SF1	-1.05659	0.340175	-1.09288	0.137276	-1.03123	0.588083	-1.12702	0.0547634
SYK	1.06021	0.409221	-1.08628	0.250728	-1.0076	0.9134	-1.09454	0.212912
GPR132	-1.1904	0.0761874	-1.18039	0.089716	-1.21267	0.053606	-1.43141	0.00230723
XPO6	-1.30381	0.0110188	-1.02243	0.799547	-1.16611	0.101164	-1.19227	0.0658383
SRPRA	-1.08175	0.19825	-1.15813	0.02775	1.01031	0.860842	-1.14631	0.0377544
CD274	1.35031	0.217033	1.01295	0.956221	1.57265	0.0775894	1.59301	0.0739474
ANXA7	-1.08496	0.199641	1.07264	0.264951	-1.02053	0.739195	1.05105	0.421174
TMEM184B	-1.32222	0.0943767	1.40542	0.0494496	-1.19822	0.257603	1.17292	0.316895
PIK3CG	-1.21465	0.401876	-1.56134	0.0782989	1.12661	0.602769	-1.38588	0.182029
AGAP3	-1.55062	0.141472	2.94618	0.0041505	-1.45463	0.200847	2.02539	0.0329114
ILRUN	-1.10289	0.501311	1.37924	0.0467988	1.0282	0.846857	1.41813	0.0334176
MAN2A2	1.6384	0.000220757	1.48191	0.00117198	1.30039	0.0132314	1.92706	2.2301e-05
ITGAM	2.71578	5.02e-06	1.4257	0.00975657	2.43999	1.32294e-05	3.47869	7.5175e-07
SF3B2	-1.01836	0.779397	-1.10511	0.145191	1.01054	0.871636	-1.09358	0.187625
FUS	1.06289	0.372187	1.14528	0.0644112	1.0384	0.576295	1.18926	0.0241618
SPG21	-1.19493	0.0152653	-1.01733	0.783615	-1.06608	0.318343	-1.08456	0.212267
LCN2	-1.47706	0.00782428	1.09412	0.460375	-1.2602	0.0762073	-1.1518	0.256421
IST1	-1.01476	0.813204	-1.03685	0.562401	1.05048	0.433805	1.01315	0.833126
RNF10	1.04325	0.543236	-1.02651	0.705726	1.09012	0.228746	1.06197	0.392638
KIAA0513	1.73682	4.89e-05	-1.05529	0.520917	1.59106	0.000194355	1.50769	0.000497202
MED12	-1.00235	0.977456	1.12978	0.16272	1.14831	0.118378	1.29734	0.00929957
TRIB1	-1.1107	0.53158	1.09374	0.593854	1.11866	0.504556	1.22353	0.244914
ATP6V0E1	-1.16625	0.349374	1.40573	0.0574993	-1.06175	0.709379	1.32398	0.106865
SUPT6H	-1.0461	0.485877	-1.01178	0.854599	1.01389	0.829091	1.00209	0.973887
BIRC3	-1.36358	0.0310492	-1.00273	0.98279	-1.15893	0.259301	-1.1621	0.253504
EWSR1	-1.05539	0.440234	1.02088	0.764367	-1.05538	0.440185	-1.03379	0.631087
PITPNA	1.02273	0.771089	1.31127	0.00490205	-1.06048	0.452934	1.23649	0.018238
CSNK1D	-1.02872	0.79296	1.19758	0.117747	-1.06987	0.534695	1.11937	0.310011
PPCDC	1.03952	0.632432	-1.22261	0.0285939	1.04149	0.616287	-1.17391	0.0690156
INPP5D	1.27113	0.0123166	-1.15431	0.0984496	1.11422	0.198986	-1.03598	0.663029
MAML2	-1.00814	0.940306	-1.03455	0.754709	1.25862	0.0550314	1.21659	0.0930939
RPL10	1.02764	0.701086	1.09367	0.223769	-1.15503	0.063452	-1.05611	0.447645
PLEKHB2	-1.04337	0.852455	3.04409	0.00101913	-1.0907	0.704629	2.79095	0.00163548
KDM2A	1.04091	0.587662	-1.05918	0.440396	1.1498	0.0797167	1.08555	0.278399
WAS	-1.10647	0.207034	-1.3389	0.00304667	-1.11192	0.187482	-1.48875	0.000355068
SARAF	1.01954	0.785274	-1.22216	0.0159445	1.00765	0.914485	-1.21288	0.0192733
IRF2BP2	1.13109	0.0699781	1.07811	0.243816	1.03232	0.61169	1.11295	0.108495
UBAP1	-1.07086	0.297786	-1.10471	0.141386	1.04581	0.48888	-1.05632	0.400025
DNAJB6	1.37087	0.000420967	-1.08452	0.212256	1.36467	0.000469748	1.25832	0.00368067
PARP14	1.07814	0.626685	1.27234	0.142181	1.16238	0.339737	1.47895	0.0278072
CNOT1	1.0377	0.68065	1.15813	0.12372	1.20503	0.0586929	1.39558	0.00344392
ARPC4	-1.07705	0.333011	-1.10047	0.218587	-1.09214	0.254608	-1.20187	0.030513
ARRDC3	1.05547	0.537745	-1.57486	0.000330108	1.20357	0.0534486	-1.30849	0.0100377
AFTPH	-1.01713	0.814782	1.08914	0.25411	1.08276	0.286405	1.17928	0.0417456
RPL19	-1.02709	0.715913	1.08291	0.29069	-1.19837	0.0297753	-1.10662	0.186713
ATP6V1C1	1.05984	0.751475	1.72631	0.0141539	1.05382	0.775026	1.81922	0.00875494
RCOR1	-1.21307	0.0367117	1.12878	0.161423	1.0479	0.572583	1.18285	0.0626961
KMT2C	1.10169	0.428993	1.41337	0.0147772	1.42055	0.0138931	2.00775	0.000156456
TRPC4AP	-1.04443	0.500051	-1.16205	0.0363523	-1.00408	0.949072	-1.16679	0.0325498
GBP5	-1.16035	0.399866	-1.28303	0.174814	-1.09333	0.60879	-1.40277	0.0772347
MLF2	-1.05934	0.337246	1.00633	0.914353	-1.09535	0.142331	-1.08847	0.169088
CPPED1	1.94353	0.000408447	-1.79287	0.0010483	2.17626	0.000124378	1.21384	0.159496
RASGRP4	-1.14764	0.109404	-1.29723	0.00783493	-1.1264	0.159797	-1.4612	0.000702579
HIVEP1	1.2512	0.0517268	1.12845	0.261476	1.65298	0.000600308	1.86531	0.000116291
IKZF1	-1.22679	0.28234	-1.24831	0.248596	1.10192	0.600418	-1.13285	0.507979
CDC42EP2	-1.3656	0.0196815	-1.30878	0.0377395	-1.18113	0.168495	-1.54584	0.00314558
SF3A1	1.03737	0.587919	-1.02838	0.678461	1.1464	0.0639382	1.11476	0.128505
VHL	1.0489	0.487973	1.19628	0.0223036	1.02072	0.76343	1.22107	0.0131696
ARHGAP4	-1.02505	0.812786	-1.02687	0.799601	-1.15042	0.199729	-1.18133	0.133123
ATXN2L	-1.0318	0.772351	1.36521	0.014761	1.00259	0.980859	1.36875	0.0141328
PAFAH1B1	-1.02683	0.706673	1.07459	0.317892	1.04525	0.532058	1.12322	0.120315
RGS19	-1.15582	0.0929024	-1.34292	0.00362728	-1.20198	0.0399944	-1.61416	0.000114489
PISD	-1.19604	0.21169	1.17149	0.267054	-1.00217	0.987406	1.16895	0.274239
INAFM2	-1.22271	0.477266	2.64283	0.0075115	-1.06841	0.812156	2.47361	0.0107449
IFIT3	-1.06335	0.797217	2.13285	0.0113448	1.07998	0.747845	2.30344	0.00716972
YPEL5	-1.12454	0.144018	1.03577	0.64536	-1.05715	0.470145	-1.02064	0.788308
CD37	-1.04664	0.646275	1.1774	0.121509	-1.09873	0.351438	1.0716	0.49066
PRKD2	-1.02844	0.699342	-1.0801	0.300679	-1.04701	0.529724	-1.13087	0.112062
TRANK1	1.07999	0.463946	-1.50635	0.00240853	1.36456	0.0118273	-1.10391	0.351989
ZNFX1	-1.04558	0.60729	1.08531	0.352895	1.09644	0.298967	1.18998	0.0657548
RPS27	-1.05057	0.47652	1.04681	0.508442	-1.18722	0.0279185	-1.13413	0.0887401
SH2D3C	1.5017	0.00339012	-1.25529	0.0583732	1.4938	0.00366752	1.19001	0.133145
BOD1L1	1.07334	0.569158	-1.22289	0.125257	1.35788	0.0294334	1.11039	0.406299
SP1	1.08114	0.345808	1.11654	0.192229	1.28922	0.00927101	1.43946	0.000975363
LPIN2	1.19618	0.0345987	-1.18303	0.0447585	1.35118	0.00214154	1.14213	0.100005
XRCC5	-1.01196	0.849491	-1.04963	0.445798	1.08492	0.211589	1.03362	0.599927
NIN	4.003	1.21e-06	-1.11437	0.422339	3.71279	2.01656e-06	3.33174	4.21783e-06
RPS6	-1.01681	0.80745	1.0374	0.593748	-1.15752	0.0529934	-1.11579	0.131243
EIF1B	1.01669	0.889175	1.00845	0.943717	1.18041	0.182855	1.19038	0.165194
ZNF746	-1.12686	0.434673	1.15357	0.356298	-1.05204	0.736412	1.0965	0.546617
EEF1G	-1.00099	0.989253	1.08562	0.276314	-1.23375	0.0147947	-1.13645	0.103615
CIC	-1.03409	0.694259	1.00297	0.972162	1.03108	0.719543	1.03414	0.693823
AGTRAP	-1.11449	0.194828	-1.46564	0.000640076	-1.11088	0.207483	-1.62814	0.000100103
TM9SF4	-1.18908	0.0297134	-1.33565	0.00175996	1.02813	0.693184	-1.2991	0.00337153
WDTC1	1.0049	0.93954	1.06489	0.340537	1.01127	0.861946	1.07689	0.26561
IFIT2	1.01286	0.966974	2.27125	0.0269796	1.21903	0.526672	2.76871	0.0106911
PPP1R12C	-1.04303	0.697645	-1.10999	0.344898	-1.18445	0.139926	-1.31472	0.0272124
LRG1	3.28319	4.18e-06	-1.0629	0.645472	3.19714	5.06267e-06	3.00793	8.09726e-06
TYMP	1.0218	0.819547	-1.12844	0.218422	-1.1027	0.313851	-1.24434	0.039407
RPL4	1.02125	0.758007	1.08372	0.253807	-1.16409	0.0453003	-1.07415	0.306966
YTHDF3	1.27287	0.00580044	-1.07257	0.333789	1.48368	0.000200405	1.38329	0.000853227
PATL1	1.11752	0.425912	1.4097	0.0291217	1.26446	0.110967	1.7825	0.00162792
PAK2	1.02204	0.797746	1.3121	0.00836875	1.14212	0.140078	1.49858	0.000665222
ULK1	1.09948	0.262942	-1.18368	0.0613215	-1.00152	0.985161	-1.18549	0.0597207
PPP2CA	-1.02301	0.727834	-1.02604	0.694456	1.02083	0.752338	-1.0051	0.937726
NPLOC4	-1.11052	0.131793	1.01871	0.777567	-1.02546	0.701962	-1.00663	0.91966
M6PR	-1.01346	0.9644	3.17089	0.00462009	1.02303	0.939368	3.24391	0.00401597
SLC7A5	2.10329	6.32e-05	1.00311	0.978434	1.56391	0.00260031	1.56877	0.0025014
NDST1	-1.13686	0.18821	-1.04031	0.672843	-1.04001	0.674771	-1.08193	0.406501
ACAP2	1.08009	0.420638	1.17933	0.102761	1.32808	0.0115701	1.56624	0.00065151
RICTOR	1.21274	0.0879253	1.16182	0.171222	1.48667	0.00306019	1.72724	0.000332491
OGFR	-1.35981	0.0208854	1.08828	0.467721	-1.41942	0.0108894	-1.30427	0.0400898
ST3GAL1	-1.08451	0.52314	1.44312	0.0139162	-1.03694	0.773318	1.39171	0.022771
MSRB1	-1.38749	0.00235392	1.00886	0.915153	-1.32321	0.00611271	-1.31158	0.00738805
MAFG	1.0938	0.698858	1.84062	0.0265623	1.13729	0.580456	2.09332	0.0109783
UBL3	-1.00096	0.990602	1.03298	0.690241	1.12737	0.160936	1.16455	0.0832455
SMG7	-1.18295	0.060927	1.09769	0.268647	-1.06156	0.47024	1.03403	0.682878
PLEKHA2	1.08238	0.662156	2.2738	0.00127364	1.04346	0.813764	2.37261	0.000889829
DGAT2	-1.25136	0.0465882	1.11191	0.308733	-1.29384	0.0262001	-1.16361	0.156445
DAPP1	-1.28382	0.0556469	-1.41744	0.013099	-1.07978	0.520452	-1.53052	0.00434545
HDAC5	-1.17199	0.209151	-1.27626	0.0669013	-1.00536	0.964812	-1.2831	0.0624277
TGFBR2	-1.10703	0.515763	-1.78771	0.00372314	1.1069	0.516409	-1.61506	0.011108
HSPA8	1.07941	0.345867	1.16809	0.07208	1.07309	0.382353	1.25346	0.0153546
CSTB	-1.35476	0.37685	3.67004	0.00463808	-1.43597	0.296376	2.55579	0.0228419
TIFA	-1.16091	0.133274	-1.20759	0.066003	-1.02765	0.771277	-1.24098	0.0401579
MMP25	-1.03082	0.80603	-1.02642	0.833018	-1.14365	0.291985	-1.17386	0.213916
MED13	1.08841	0.507889	1.23125	0.123012	1.33816	0.040436	1.64762	0.0024085
KATNBL1	-1.5059	0.0351852	1.47849	0.0433648	-1.11836	0.515378	1.32201	0.127862
RELT	1.76821	6.61e-06	1.14505	0.0680338	1.63117	2.47001e-05	1.86777	2.95289e-06
GLT1D1	-1.13708	0.167356	1.13295	0.179022	-1.04773	0.600637	1.08134	0.386591
LOC400499	1.12748	0.169145	1.01655	0.843384	1.14118	0.134094	1.16006	0.0970316
SRSF5	-1.08965	0.204474	-1.06638	0.333398	-1.00951	0.884046	-1.07652	0.270794
SIRPB1	1.17508	0.359254	1.62258	0.0182667	1.17354	0.364154	1.90417	0.00392107
PTBP3	1.09194	0.29107	1.07069	0.406833	1.26338	0.0143949	1.35269	0.00338265
FHOD1	-1.31116	0.114712	-1.3306	0.100507	-1.4614	0.0371031	-1.94454	0.00203926
CD48	-1.45644	0.0751824	1.56155	0.0427721	-1.18128	0.395214	1.32191	0.172363
IQSEC1	-1.10033	0.237415	-1.00424	0.956696	1.05204	0.520058	1.0476	0.554833
RBM23	1.12139	0.131379	-1.27498	0.00592743	1.16149	0.0574262	-1.09771	0.210832
GATAD2A	-1.02962	0.809678	1.44814	0.0109779	-1.07626	0.547435	1.34553	0.0313643
EIF5	-1.13259	0.0830288	1.13269	0.0828967	1.01416	0.832092	1.14873	0.0577269
MEFV	-1.00958	0.931047	-1.17121	0.172981	1.07915	0.494958	-1.08531	0.465858
MARCHF7	1.02648	0.716705	-1.14939	0.0748846	1.22998	0.0145056	1.07012	0.355951
SLPI	1.16955	0.308857	-1.05	0.746201	1.34612	0.070056	1.28202	0.122408
ADAM17	-1.09777	0.255886	-1.03907	0.631129	1.24688	0.0174279	1.2	0.0403857
AKIRIN2	-1.19891	0.380863	1.64745	0.0343646	-1.09004	0.67133	1.51137	0.0685663
ATP6V1E1	-1.08977	0.563586	1.34769	0.0673117	-1.06051	0.691483	1.2708	0.129709
WWP2	1.0222	0.801432	1.04493	0.616823	1.06119	0.500741	1.10887	0.252693
TTLL4	-1.81942	0.000154354	1.09741	0.379977	-1.29875	0.0270834	-1.18347	0.126561
ADIPOR1	-1.05488	0.645864	1.28827	0.0493828	-1.08827	0.470967	1.18378	0.166204
SVIL	1.33551	0.0513967	2.15457	0.000179127	1.16423	0.271093	2.5084	4.20632e-05
RBM5	-1.06509	0.302711	-1.12947	0.0623897	1.01533	0.798514	-1.11242	0.0964154
ARHGDIB	-1.13649	0.0550319	1.0113	0.85252	-1.21988	0.00711559	-1.20626	0.00980953
NR3C1	-1.03576	0.792958	1.56536	0.00666696	-1.02683	0.843486	1.52446	0.00914132
IL16	-1.39839	0.00320023	-1.07203	0.442156	-1.41399	0.00260132	-1.51584	0.000762848
DNAJC3	1.69503	0.0164102	1.46342	0.0645173	1.43407	0.0748869	2.09865	0.00268779
STAT1	1.06937	0.547473	2.01983	7.3022093352744e-05	1.10985	0.356361	2.24171	2.4085e-05
IL4R	1.09177	0.214977	1.03453	0.619838	-1.0762	0.293906	-1.04028	0.564803
ADPGK	1.00121	0.982353	1.02727	0.625888	1.06331	0.2779	1.0923	0.129939
SH3BGRL3	-1.18378	0.0866234	1.21227	0.0556225	-1.27625	0.0206152	-1.05278	0.575692
MBP	-1.16109	0.408613	1.97778	0.00355056	-1.15276	0.43046	1.71569	0.0124197
TET2	-1.3664	0.0435035	-1.19622	0.213077	1.06574	0.646448	-1.12244	0.413329
ABCA1	2.24104	0.000872794	1.38013	0.0819697	2.2865	0.000739395	3.15568	6.86699e-05
EIF5A	-1.19384	0.0240075	-1.0315	0.651381	-1.26261	0.00576762	-1.30238	0.00270397
SLU7	1.00069	0.991429	-1.13874	0.0634115	1.1446	0.0552899	1.00515	0.935847
ZNF24	-1.01572	0.847806	1.05091	0.544547	1.1768	0.0671856	1.23672	0.0231229
SP3	1.02634	0.732313	-1.21272	0.0261724	1.20079	0.0329145	-1.00993	0.896388
HAPSTR1	-1.00916	0.879966	-1.03283	0.595086	1.11649	0.0907021	1.081	0.215153
BRWD3	1.03647	0.754623	-1.00369	0.974236	1.51374	0.00412968	1.50817	0.00438951
VILL	-1.21464	0.0809472	-1.41949	0.00588653	-1.29933	0.0263053	-1.84439	0.000122504
MOB1A	-1.01607	0.865684	1.04632	0.632634	1.15439	0.149818	1.20787	0.0670066
RNF24	-1.00108	0.99567	-1.02065	0.918277	1.38092	0.129516	1.35298	0.156176
UPF1	-1.0073	0.900932	-1.04438	0.463731	1.00427	0.941929	-1.03994	0.507646
CASC3	-1.20674	0.0206066	-1.00245	0.972129	-1.01875	0.791321	-1.02125	0.764642
MCTP1	1.03929	0.63913	-1.5973	0.000163212	1.23641	0.0240654	-1.29188	0.00946062
CMIP	1.31686	0.00921953	1.24819	0.0267799	1.11912	0.217071	1.39688	0.00293483
PLCG2	-1.19272	0.0840596	1.05345	0.58382	-1.11764	0.253497	-1.06094	0.534705
KLF10	-1.18388	0.463017	1.93238	0.0171986	-1.20045	0.428191	1.6097	0.06179
RPLP1	1.049	0.674189	1.11189	0.359433	-1.22754	0.0928785	-1.10401	0.392566
SETX	-1.07594	0.382907	1.23569	0.0249051	1.09438	0.287239	1.35231	0.00375372
SAMD4B	1.00357	0.958017	1.1266	0.101621	1.07629	0.291908	1.21255	0.015482
HELZ2	-1.03829	0.859985	1.41587	0.13246	1.03042	0.888023	1.45894	0.106375
PLPPR2	1.11914	0.336528	-1.54649	0.00305118	1.18674	0.155996	-1.30314	0.0395043
IKBKE	-1.44293	0.0122744	-1.44852	0.0118562	-1.25947	0.083651	-1.82437	0.000569198
VNN3P	-1.17695	0.372081	-2.29264	0.00111286	1.10935	0.564654	-2.06665	0.00257032
FAM53C	-1.09489	0.317819	-1.09879	0.300901	1.08961	0.343402	-1.00843	0.924364
CTSZ	1.67803	0.000143343	1.03996	0.660605	1.49245	0.000972627	1.55209	0.000499378
ATP6V1A	-1.15349	0.144367	1.11937	0.240216	-1.01505	0.871761	1.10278	0.303242
TNRC18	-1.03635	0.680301	-1.31246	0.00915909	-1.03976	0.653115	-1.36465	0.00425681
WIPF2	1.05961	0.521808	1.08324	0.381109	1.23374	0.0370771	1.33643	0.00775811
FLCN	1.06516	0.739263	1.77896	0.0130127	1.08789	0.657305	1.93532	0.00646316
PSMA6	-1.05757	0.592773	-1.25125	0.0518567	-1.05828	0.588868	-1.32416	0.019944
VIM	-1.12592	0.110089	1.03423	0.629542	-1.3179	0.00224339	-1.27429	0.00504343
HDAC7	-1.37603	0.00421298	-1.29448	0.0137524	-1.30643	0.0115358	-1.69115	0.000125646
EVI2A	-2.20738	0.000373099	-1.33222	0.0813404	-1.47152	0.0256558	-1.9604	0.00119095
EIF4H	-1.03993	0.507039	-1.03842	0.522698	-1.0433	0.473488	-1.08338	0.189707
RAB1A	1.02391	0.877045	1.3442	0.0780594	1.10571	0.515134	1.48629	0.025657
SCAF11	-1.07147	0.430116	1.1911	0.0639662	1.07706	0.397505	1.28288	0.0141759
GIT2	-1.03284	0.715419	-1.38499	0.0036863	1.11922	0.220508	-1.23746	0.0332894
TMEM140	-1.20921	0.424186	1.76758	0.0369656	-1.04218	0.85933	1.69605	0.0485007
VDR	-1.03782	0.64054	-1.11438	0.190498	-1.20452	0.0365598	-1.3423	0.00345339
PSMD4	-1.3677	0.00242574	-1.19572	0.0439474	-1.27021	0.0116532	-1.51882	0.000317469
MFN2	-1.02173	0.783546	-1.298	0.00661125	1.00264	0.973049	-1.29458	0.00703355
B3GNT8	-1.06147	0.756347	-1.40221	0.106478	1.11693	0.567719	-1.25541	0.259394
E2F3	-1.08927	0.483832	1.22107	0.121896	1.12937	0.325621	1.37904	0.0214048
SEMA4D	1.03671	0.590682	1.02971	0.661423	1.09067	0.210958	1.12308	0.104074
GSK3A	-1.11682	0.19594	1.06469	0.450316	-1.10723	0.23016	-1.03995	0.634197
ARID1A	-1.03945	0.661492	-1.11774	0.223226	1.1821	0.0800197	1.05758	0.529048
HNRNPUL1	1.06713	0.316276	-1.01223	0.847511	1.03321	0.607351	1.02073	0.745892
USP9X	1.06025	0.59391	1.35174	0.0179175	1.20111	0.115837	1.6236	0.00107547
RAPGEF2	-1.10592	0.414215	-1.16186	0.232622	1.12322	0.348738	-1.0344	0.780608
TMEM259	-1.07835	0.446788	1.02909	0.769443	-1.24278	0.0461311	-1.20765	0.076729
TM9SF2	-1.06017	0.359679	-1.16796	0.0289232	1.0595	0.364792	-1.10236	0.140695
ANKRD33B	1.15158	0.115632	1.07342	0.406889	1.39254	0.00238976	1.49479	0.000629876
PDIA3	-1.01142	0.892386	-1.23934	0.0257334	-1.03164	0.71134	-1.27856	0.0134604
MYL12A	-1.04341	0.491084	-1.0756	0.248549	-1.09693	0.15092	-1.17986	0.0194865
FBXL5	-1.20261	0.0234433	-1.65092	2.87807137815289e-05	1.10915	0.164514	-1.48845	0.000189186
MTCH1	-1.02363	0.752693	-1.01673	0.822581	-1.01146	0.877661	-1.02838	0.706336
PIAS1	1.03918	0.654962	-1.00898	0.916808	1.23357	0.0309557	1.22259	0.0369244
SHOC2	1.04098	0.584243	-1.04794	0.524537	1.22555	0.0170191	1.16948	0.0522785
TLR1	-1.60998	0.00019337	-1.69364	8.74404627911676e-05	-1.24346	0.0252462	-2.10598	4.74996e-06
CD164	-1.01374	0.889912	1.79834	0.000124414	1.08909	0.395587	1.95855	4.08174e-05
SEC16A	1.19192	0.0954576	1.05884	0.562326	1.2251	0.0591366	1.29718	0.021578
GBP1	1.16171	0.417809	-1.31271	0.159965	1.25217	0.235045	-1.04834	0.796914
KRAS	1.271	0.00381871	1.05183	0.447488	1.41521	0.000295367	1.48856	0.000102011
CDC37	-1.08494	0.443995	1.2392	0.0629547	-1.20365	0.100384	1.02953	0.78257
RPS3A	-1.06501	0.397295	-1.00222	0.975845	-1.13522	0.105776	-1.13774	0.100264
ACAA1	-1.45316	0.0210372	-1.46379	0.0196839	-1.59032	0.00702975	-2.32789	0.00012004
POR	-1.04396	0.748243	-1.16587	0.268442	-1.15411	0.297702	-1.34554	0.0470696
PLPP3	1.06849	0.846851	10.0947	0.000170205	1.08044	0.819855	10.9068	0.00013369
TSC22D3	1.07508	0.311502	-1.15809	0.0562645	1.10508	0.172095	-1.04797	0.506235
ITGAL	1.34468	0.00497667	-1.01768	0.836	1.71873	6.67611e-05	1.68887	8.72863e-05
IL17RA	1.05745	0.498432	-1.35457	0.00346893	1.19423	0.0499088	-1.13426	0.144932
IFIH1	-1.07304	0.500633	1.41526	0.0064195	1.1316	0.24861	1.60151	0.000922443
MAPK14	-1.1011	0.226175	-1.64485	5.91478273603545e-05	1.09925	0.234159	-1.49634	0.00031492
HSP90B1	-1.04587	0.506035	-1.21809	0.0126587	1.01055	0.874955	-1.20538	0.0166936
RPS27A	-1.09038	0.240602	1.0066	0.926272	-1.16292	0.0547445	-1.1553	0.064104
RACK1	-1.01796	0.781634	1.02648	0.684671	-1.15542	0.0435318	-1.12562	0.0878197
ROCK1	1.53847	0.000536902	1.145	0.145367	1.76212	6.4786e-05	2.01763	1.07089e-05
RPL15	-1.05909	0.364458	1.06535	0.319543	-1.1464	0.0474056	-1.07607	0.253049
CIRBP	-1.10552	0.266245	-1.20233	0.0558973	-1.16833	0.0983217	-1.40472	0.00262637
ACSL4	-1.58471	0.0324339	-1.9542	0.00541968	-1.09934	0.615112	-2.14834	0.00259114
NSMAF	-1.42091	0.216231	1.71952	0.0758715	1.01622	0.952513	1.74741	0.0687871
RCSD1	-1.50234	0.0012154	-1.37921	0.00551608	-1.24176	0.0387476	-1.71266	0.000157223
NAPA	-1.11793	0.500514	2.02266	0.00168334	-1.11744	0.501733	1.81007	0.00478979
CREB1	1.01362	0.85226	-1.01669	0.819804	1.19352	0.0316713	1.17393	0.0471093
MICAL1	-1.07953	0.485896	1.10074	0.38571	-1.07368	0.516816	1.0252	0.819481
MBNL1	-1.20806	0.168978	-1.46648	0.0135696	1.06402	0.636855	-1.37824	0.0314627
SNRK	1.10373	0.255892	-1.3714	0.00324322	1.26705	0.0162421	-1.08236	0.357534
CHMP1B	-1.19583	0.0434801	-1.13793	0.126396	-1.0608	0.463083	-1.20711	0.0354684
PRKCB	1.86731	0.000164161	1.67692	0.000688687	1.96896	8.65258e-05	3.30178	7.0448e-07
TMBIM4	-1.06528	0.302522	1.00146	0.980411	-1.0185	0.759198	-1.01701	0.777776
CHMP1A	1.01583	0.824833	-1.09037	0.239341	1.0163	0.819849	-1.07288	0.333325
NOP10	-1.32049	0.0496346	1.34364	0.03972	-1.20347	0.16707	1.11647	0.398407
ATF4	-1.15093	0.147731	1.1315	0.197975	-1.2268	0.0458241	-1.08422	0.388992
MIER1	1.13402	0.11535	-1.18175	0.0450071	1.36035	0.00180123	1.15113	0.0825592
PCNX1	-1.00038	0.996659	-1.21675	0.0531214	1.25679	0.0286834	1.03291	0.725258
ACIN1	1.0639	0.270552	-1.07763	0.189617	1.08972	0.136867	1.01122	0.837767
CANT1	1.02066	0.776464	-1.08719	0.261065	1.06806	0.369829	-1.01792	0.805208
DAP	1.08477	0.367196	1.13437	0.174809	1.10975	0.254651	1.25887	0.0236098
ACOX1	-1.01447	0.857959	-1.43305	0.00101193	1.0934	0.280443	-1.31063	0.0062682
RAB20	4.8102	8.47e-06	3.57433	4.44568361076094e-05	2.21035	0.00118076	7.90054	1.05972e-06
GGA1	-1.16098	0.191997	1.18337	0.146169	-1.15017	0.219161	1.02886	0.795811
EIF4EBP2	1.10943	0.169911	-1.171	0.048397	1.17142	0.048155	1.00036	0.995985
CD46	1.10581	0.42891	-1.77297	0.000909715	1.23797	0.111284	-1.43216	0.0152668
IP6K1	1.00187	0.979701	-1.07329	0.34751	1.03111	0.67824	-1.04091	0.588472
G6PD	1.23574	0.0380222	1.15659	0.132064	1.38628	0.00422727	1.60336	0.000348237
OGA	-1.01712	0.757824	-1.05495	0.341503	1.06235	0.285212	1.00701	0.898793
STX6	-1.1745	0.230479	-1.55582	0.00594686	-1.1137	0.412654	-1.73271	0.00151645
ARF3	-1.04863	0.5117	-1.14664	0.0784981	1.0542	0.46719	-1.08769	0.256725
WARS1	1.35974	0.0313538	1.71825	0.00141322	1.32911	0.0429775	2.28376	5.90792e-05
RPL7A	-1.02391	0.714918	1.07293	0.289073	-1.21049	0.0125841	-1.12821	0.0841971
SETD5	1.00327	0.964757	1.08762	0.270303	1.13773	0.103381	1.23742	0.0143648
RMND5A	1.05191	0.812011	1.28604	0.260234	-1.04131	0.848972	1.23502	0.337939
P2RY10	-1.65285	0.0242202	-2.06368	0.00386626	-1.09841	0.624153	-2.26678	0.00192079
MTMR14	-1.1024	0.328578	1.10974	0.299076	-1.06483	0.522925	1.04218	0.673348
PDXK	-1.17523	0.347635	1.72295	0.00895405	-1.34682	0.100808	1.27928	0.168009
CLEC5A	1.56215	0.0257283	-1.10793	0.556915	1.84925	0.00512049	1.6691	0.0140071
RPL8	-1.0013	0.986704	1.08205	0.325931	-1.2457	0.0165149	-1.15124	0.0952107
CD59	-1.32459	0.0295693	1.5449	0.00295808	-1.08101	0.497442	1.42912	0.00932869
RNF145	-1.03407	0.562925	-1.09378	0.140558	1.04032	0.496489	-1.0514	0.391799
SPINT2	1.62257	0.00355452	1.40019	0.0251197	1.26876	0.0908281	1.7765	0.00119655
SRCAP	1.17461	0.0470454	-1.0584	0.442641	1.24648	0.0113258	1.1777	0.0442233
DYRK1A	1.03439	0.708679	1.16622	0.111399	1.20252	0.0627003	1.4024	0.00328634
AGO4	1.12711	0.0855264	-1.21028	0.0124415	1.30321	0.00178783	1.07679	0.265348
ID2	-1.70832	5.08e-05	1.21784	0.031647	-1.61019	0.000130928	-1.32217	0.005416
HNRNPH3	-1.16597	0.239224	1.2799	0.0732655	-1.0496	0.701182	1.21943	0.138473
RHOF	-1.44093	0.0177457	1.42815	0.0201178	-1.53332	0.00787531	-1.07364	0.5943
MAEA	-1.10609	0.227517	-1.16469	0.0807486	-1.14343	0.118474	-1.33174	0.00453683
KCNE3	1.10455	0.166576	-1.32924	0.00167087	1.25443	0.00682294	-1.05963	0.405297
RAB11FIP1	2.39177	4.06e-05	-1.57521	0.00447999	2.74644	1.20398e-05	1.74354	0.00126869
UBE2R2	-1.17037	0.23134	1.32139	0.0485836	-1.19704	0.175745	1.10388	0.44315
TBL1X	-1.06824	0.38266	-1.36525	0.00157494	1.06236	0.422476	-1.28511	0.00611631
JUND	-1.10748	0.429883	1.08483	0.526821	-1.32583	0.0467298	-1.22215	0.139432
CALM3	-1.1085	0.142855	-1.06411	0.359952	-1.12376	0.101847	-1.19581	0.0201761
CREBRF	1.10316	0.510201	1.3387	0.0721369	1.32234	0.0819074	1.77021	0.00292966
IRF9	1.06351	0.531569	1.66172	0.0003436	1.02637	0.789477	1.70554	0.00023665
GPCPD1	1.26021	0.129259	1.97353	0.000753028	1.12778	0.409077	2.2257	0.000233435
TUT7	1.1619	0.0997693	-1.03577	0.679722	1.34919	0.00474484	1.3026	0.00959445
VPS4B	1.08404	0.335229	1.06129	0.472951	1.21111	0.0374228	1.28534	0.0104295
GHITM	-1.03574	0.592291	1.02201	0.738765	1.05087	0.452558	1.07401	0.286995
ZDHHC5	1.01388	0.828229	-1.11288	0.114608	1.10154	0.149212	-1.0103	0.871758
MORF4L1	-1.11207	0.118902	-1.07593	0.267302	-1.03231	0.620642	-1.1107	0.122779
PUM2	1.02207	0.788773	1.15192	0.105052	1.1479	0.113098	1.32229	0.00557979
PHF12	1.09092	0.35798	-1.69009	0.000182785	1.24525	0.0357779	-1.35723	0.00713767
AREL1	1.57131	2.43e-05	1.00125	0.984018	1.74067	4.11194e-06	1.74286	4.03238e-06
MGLL	-1.05103	0.890362	4.96764	0.00236199	1.14682	0.704422	5.69698	0.00144383
BSG	-1.13675	0.0698133	-1.11989	0.103061	-1.12475	0.0921927	-1.25959	0.00445985
TFRC	-1.12641	0.589014	2.76468	0.00134825	-1.11667	0.616581	2.47583	0.00255459
SZRD1	-1.02456	0.679516	-1.09875	0.12987	-1.01891	0.749423	-1.11952	0.0760566
DYSF	3.75121	4.29e-06	1.22148	0.183852	3.27457	1.06389e-05	3.99982	2.8498e-06
RUNX3	-1.27608	0.0561765	1.29281	0.0460551	-1.46106	0.00738336	-1.13015	0.303018
TOP1	1.05357	0.45454	1.04037	0.568101	1.14166	0.0766894	1.18775	0.0282561
KLHL5	-1.06513	0.472897	-1.20589	0.0514711	1.12899	0.182454	-1.06811	0.45484
SEC24C	1.00356	0.955594	-1.10123	0.152431	1.06051	0.367366	-1.0384	0.558454
SURF4	-1.04759	0.502321	-1.12125	0.117762	-1.04648	0.511933	-1.17337	0.0378948
PAIP2	-1.00957	0.879551	-1.26005	0.00368863	1.05822	0.377855	-1.19073	0.0173945
GALC	-1.23157	0.0598086	1.06159	0.556155	-1.0306	0.764813	1.03007	0.769223
STXBP5	-1.42487	0.00187802	1.01122	0.897298	1.01742	0.841925	1.02884	0.742857
MKRN1	1.03185	0.593162	-1.1629	0.0241564	1.08764	0.170177	-1.0692	0.266403
PLEC	1.06702	0.523038	1.03806	0.711017	-1.23352	0.0584068	-1.18829	0.10966
NCSTN	1.00523	0.92893	-1.0743	0.237583	1.10045	0.124383	1.02434	0.682245
WASF2	1.05044	0.480213	-1.14308	0.0744156	1.16502	0.0463181	1.01919	0.782719
PPP1R12A	-1.12903	0.312679	1.25507	0.0753954	1.02603	0.82673	1.28774	0.0513407
MARK2	1.30119	0.00159429	-1.02178	0.732614	1.21886	0.00910597	1.19288	0.0165314
IKBKB	-1.06785	0.274481	-1.16064	0.025524	1.065	0.293419	-1.0898	0.160871
TBC1D2B	-1.10506	0.380066	-1.40745	0.0108063	1.00402	0.971271	-1.40181	0.0114903
GIGYF1	-1.00621	0.955376	1.1084	0.362984	-1.03462	0.759241	1.07131	0.539354
NRDC	-1.08737	0.235249	-1.04862	0.49064	1.03751	0.590863	-1.0107	0.875764
ACTN4	1.09787	0.157851	1.02252	0.723323	1.10417	0.136356	1.12903	0.0755261
RNF11	1.25928	0.0125261	1.00263	0.973073	1.39714	0.00134565	1.40081	0.00127508
C1orf43	-1.10789	0.501287	1.32969	0.0839801	-1.06618	0.671867	1.24716	0.166278
TCF25	-1.03335	0.626701	-1.13533	0.0809927	-1.07205	0.312625	-1.21713	0.0133455
CAMP	10.2711	8.92e-05	-1.35508	0.352305	12.9637	5.29274e-05	9.56671	0.000114069
PGAP6	1.03687	0.687817	-1.01626	0.857545	-1.09724	0.314417	-1.11508	0.242945
SERINC3	1.1559	0.290403	1.36569	0.0380817	1.19238	0.20537	1.62843	0.00387302
SGPP2	1.02384	0.742933	1.63904	3.58645132499058e-05	1.06936	0.359867	1.75273	1.21904e-05
BZW1	1.03818	0.621306	1.11171	0.180337	1.13846	0.108638	1.26563	0.00954197
SLC35B2	1.05318	0.585586	1.06406	0.514982	1.06382	0.51717	1.13196	0.208802
MARCHF6	-1.03874	0.518261	-1.05452	0.371637	1.11943	0.0750017	1.06155	0.317445
MPP1	-1.09833	0.723078	2.31747	0.0114653	-1.19066	0.513232	1.94637	0.0326209
TRIR	-1.01562	0.915465	1.06753	0.655929	-1.27938	0.114556	-1.19845	0.235431
CALR	-1.11988	0.177148	-1.01132	0.888104	-1.14265	0.118094	-1.15558	0.0935285
RPS3	-1.03832	0.583778	1.05017	0.477955	-1.18248	0.0303039	-1.12599	0.104416
WDR82	-1.00708	0.951534	-1.17464	0.186692	1.05729	0.633242	-1.111	0.376384
DOCK8	1.21298	0.251383	-1.05867	0.727331	1.24298	0.200292	1.17409	0.339288
CAB39	-1.21059	0.0450547	-1.24974	0.0235821	1.00225	0.979061	-1.24694	0.0247745
NT5C2	1.17147	0.330575	2.31895	0.000397645	1.04374	0.787168	2.42039	0.000276372
NBPF19	-1.2469	0.0802706	1.00703	0.95211	-1.05318	0.657011	-1.04583	0.701573
GOLGA7	-1.1015	0.180416	-1.14509	0.0712503	1.00474	0.945202	-1.13968	0.0801249
JMJD1C	-1.52414	0.0765576	1.73605	0.0296646	1.00292	0.989209	1.74112	0.0280014
CYB5R4	1.06078	0.50134	1.01999	0.819964	1.20508	0.0522957	1.22917	0.0350264
PSMB4	-1.16521	0.0333674	-1.16721	0.031788	-1.10565	0.136344	-1.29051	0.00211968
UBA52	1.02212	0.79774	-1.03366	0.698436	-1.12877	0.175578	-1.16676	0.0934535
SLC38A1	-1.71532	0.00184282	1.28808	0.0761341	-1.30231	0.0656755	-1.01105	0.933494
ADAM10	-1.04291	0.666742	1.03462	0.726541	1.04338	0.663775	1.0795	0.438954
SETD1B	-1.05235	0.535208	-1.01279	0.876045	1.01319	0.872244	1.0004	0.996139
GMFG	-1.28588	0.0110966	-1.30999	0.00751025	-1.18293	0.0643021	-1.54962	0.000301924
MED15	-1.03052	0.684034	-1.13327	0.111913	-1.07001	0.367882	-1.21261	0.0230214
EPB41	1.14172	0.41839	1.75989	0.00564314	1.11591	0.500343	1.96387	0.00193439
CUX1	1.21383	0.0382341	-1.39484	0.00218841	1.33555	0.00521081	-1.04439	0.604684
PARP10	1.15488	0.314305	-1.02685	0.849958	-1.14146	0.354673	-1.17211	0.269842
MCOLN1	1.63912	0.0390109	2.32469	0.00300494	1.26091	0.282608	2.93122	0.000676438
MX1	1.12139	0.714837	2.66645	0.0131757	1.1121	0.734153	2.96536	0.00784748
KHNYN	1.45618	0.000260236	-1.08822	0.242719	1.37517	0.000880908	1.26369	0.0063994
CREG1	-1.49211	0.110149	2.13441	0.00976922	-1.19981	0.437944	1.77896	0.0333394
MECP2	2.03748	0.00223926	1.395	0.0810403	1.88173	0.00452002	2.62502	0.00030991
POM121C	3.18388	6.21e-08	-1.21375	0.0355677	3.38482	3.92007e-08	2.78873	1.8955e-07
KDM5C	1.03878	0.51635	1.00861	0.882475	1.05938	0.331725	1.06851	0.26849
NPL	-1.06832	0.753626	1.90725	0.0131248	1.05746	0.790523	2.01684	0.00852756
ARL8B	1.11892	0.562308	2.10422	0.00362148	1.0912	0.651176	2.29612	0.00183507
RASAL3	-1.25603	0.0270169	-1.09343	0.33348	-1.31279	0.011519	-1.43545	0.00217813
TBK1	1.3004	0.015199	1.02654	0.776368	1.3486	0.00766648	1.38439	0.00470412
CLK3	1.04374	0.504144	-1.03603	0.579381	1.05252	0.426871	1.01591	0.803585
HSP90AA1	-1.01355	0.856855	1.31724	0.00359854	1.04336	0.57226	1.37436	0.00143123
OSER1	-1.05899	0.53961	-1.08923	0.366587	1.06436	0.505265	-1.02337	0.803438
RPS4X	-1.01815	0.783473	1.05487	0.421435	-1.15994	0.0422794	-1.09961	0.167231
IFNGR2	-1.08048	0.430029	1.10832	0.300148	-1.11218	0.285498	-1.00348	0.97125
PRKCH	1.09592	0.169702	-1.16505	0.0332982	1.17209	0.0282623	1.00604	0.924452
CSGALNACT1	1.19717	0.229388	1.04364	0.767999	1.20091	0.221705	1.25332	0.142219
CNBP	-1.16771	0.104103	1.18953	0.0736677	-1.16581	0.107353	1.02035	0.821121
TIMP2	1.30437	0.0630572	1.52462	0.00809665	1.19915	0.182793	1.82825	0.000846447
MFSD14A	-1.07024	0.339877	-1.1256	0.111343	1.02082	0.767332	-1.10265	0.180032
FCGRT	-1.0687	0.468537	-1.37218	0.00497497	-1.15357	0.136424	-1.5829	0.000412346
KDM5A	1.05544	0.494574	-1.10705	0.211064	1.24521	0.0164868	1.1248	0.153875
SP100	1.25781	0.0567941	1.24377	0.0683762	1.38486	0.012172	1.72246	0.000485459
RPL11	-1.04176	0.540964	1.07207	0.306871	-1.22222	0.0112407	-1.14006	0.0702658
SBF1	-1.01128	0.852685	-1.00733	0.90382	-1.06972	0.27928	-1.07756	0.233447
SELENOT	-1.22784	0.0383926	-1.26903	0.0200743	-1.08675	0.356716	-1.37911	0.00397584
NRBF2	-1.05259	0.472699	-1.11747	0.137266	1.05771	0.433195	-1.0565	0.44216
GNA15	-1.47631	0.000341354	-1.16043	0.0691079	-1.42664	0.000677437	-1.65552	4.41725e-05
HIPK1	1.02256	0.821345	-1.05029	0.620844	1.26336	0.0358888	1.20286	0.0846447
PMAIP1	2.01145	0.00085158	1.51967	0.0177793	1.86109	0.00186751	2.82824	4.61356e-05
GNAI3	1.1598	0.0841325	-1.09418	0.271447	1.19194	0.0465746	1.08934	0.294734
KAT6A	1.035	0.749946	1.047	0.670587	1.25019	0.0598483	1.30894	0.0283928
SUPT4H1	-1.10634	0.124355	-1.10798	0.1195	-1.06276	0.335975	-1.17752	0.0218692
GCA	-1.25826	0.0349148	-1.13637	0.204604	-1.13984	0.194408	-1.29528	0.0207644
PRR14	-1.10348	0.185692	-1.10369	0.18485	-1.08173	0.283346	-1.19389	0.0286788
USP22	1.08253	0.201965	-1.1141	0.0925442	1.21899	0.00670992	1.09415	0.152314
TAX1BP1	1.03818	0.602985	1.08561	0.266367	1.16802	0.0503597	1.26802	0.00679971
ATXN7L3	-1.03499	0.52649	-1.09973	0.0998536	1.0204	0.708082	-1.07775	0.183674
HGS	1.03831	0.626953	-1.09667	0.246692	-1.00248	0.974342	-1.09938	0.235781
ZNF217	-1.22573	0.0566792	-1.47069	0.00223284	1.0461	0.643742	-1.40587	0.00486449
AP5B1	1.25695	0.0107931	-1.05701	0.465988	1.40263	0.000958335	1.32698	0.00317087
ABI1	1.07933	0.219504	1.03309	0.58863	1.18758	0.0146131	1.22687	0.00568887
CTSB	1.03755	0.865111	1.45132	0.116374	-1.00995	0.963552	1.43701	0.124592
B3GNT5	1.2289	0.049296	1.20462	0.0708077	1.26732	0.0277925	1.52664	0.0010242
ITCH	1.67444	2.16e-05	1.04755	0.513845	1.72981	1.28703e-05	1.81206	6.33519e-06
KCTD12	1.64579	0.0129818	-1.53539	0.0263476	2.08036	0.00142451	1.35494	0.094851
ZMIZ2	-1.07785	0.483372	1.31036	0.0257423	-1.09289	0.40859	1.19899	0.109909
DICER1	-1.20708	0.0562314	-1.13636	0.172712	1.21406	0.0502398	1.06838	0.465113
EIF2S3	-1.08067	0.311042	1.20899	0.026202	-1.03065	0.686686	1.17304	0.0531087
RPLP0	1.00851	0.911041	1.15332	0.0828371	-1.21245	0.0264117	-1.05128	0.514796
KLHL21	-1.07079	0.810918	2.21668	0.0219355	-1.1195	0.69351	1.98007	0.0414192
RPL28	-1.05417	0.587208	1.0048	0.960384	-1.22037	0.0603242	-1.21454	0.066265
ARCN1	1.059	0.458276	-1.0442	0.573242	1.18562	0.0451736	1.13544	0.118372
ZNF641	-1.08703	0.495836	-1.4275	0.0133672	1.14459	0.279287	-1.24717	0.0925965
SH3KBP1	-1.07272	0.289161	1.07038	0.303384	-1.05107	0.445436	1.01838	0.777463
TM9SF3	1.096	0.182509	1.05604	0.413734	1.09012	0.207051	1.15122	0.0524411
SAFB	-1.11948	0.27027	1.09324	0.379106	-1.11556	0.284396	-1.02042	0.83903
OSBPL2	1.2651	0.00418682	-1.05285	0.437408	1.24212	0.00675324	1.17976	0.0267369
KBTBD2	1.03436	0.67196	1.24484	0.0181316	1.15543	0.0919514	1.43832	0.000873829
SLC7A11	-1.44428	0.222954	2.91453	0.00533195	-1.06453	0.827774	2.73785	0.00685258
SAMD9	1.06368	0.749553	1.05738	0.773744	1.43052	0.0891811	1.51261	0.0577187
OXSR1	1.43318	0.00117529	-1.19869	0.0472836	1.57565	0.000211374	1.31448	0.00669479
RPL27A	-1.08074	0.266669	1.00789	0.907579	-1.19611	0.021917	-1.18675	0.0268719
BTN2A1	1.12669	0.125563	-1.18898	0.0359183	1.20584	0.0255698	1.01418	0.847617
SGTB	-1.5118	0.0178648	4.04839	4.18666609979028e-06	-1.03727	0.804821	3.90294	5.00841e-06
CAMTA2	-1.07154	0.445466	-1.21198	0.0519791	-1.09497	0.321735	-1.32709	0.00884491
H3P6	-1.25653	0.0647165	1.08462	0.478089	-1.22094	0.0996244	-1.12568	0.308231
NFAT5	1.03612	0.779277	1.32688	0.0451118	1.28074	0.0728389	1.6994	0.00164108
PFKL	-1.14774	0.0896673	1.23193	0.0174555	-1.28442	0.00668796	-1.04261	0.582197
YBX1	1.02807	0.780298	1.35106	0.0112439	-1.14851	0.182426	1.17636	0.124358
PPM1A	-1.02566	0.683681	-1.18782	0.0173476	1.08566	0.203521	-1.09411	0.16742
SEC61A1	-1.00035	0.99712	-1.02128	0.828947	-1.00855	0.930174	-1.03001	0.761911
HNRNPF	1.02003	0.932956	2.43957	0.00465783	-1.01324	0.955418	2.40768	0.00496591
NDEL1	1.15899	0.0978096	-1.77216	3.64691213049432e-05	1.41525	0.00160342	-1.25219	0.0194805
DCP2	1.14921	0.0434924	-1.18775	0.0170453	1.35605	0.000501346	1.1417	0.0523869
TRIOBP	-1.03516	0.60363	-1.21687	0.0124569	1.03738	0.581702	-1.17303	0.0329437
FNIP1	1.02888	0.869536	1.54852	0.0299628	1.20632	0.294637	1.86802	0.00497439
UBXN4	-1.0053	0.941884	1.10667	0.182276	1.09017	0.249882	1.20645	0.0241722
ENO1	-1.0643	0.402818	1.31026	0.00359781	-1.28277	0.00587413	1.02144	0.772502
RPL30	-1.03389	0.615531	-1.02056	0.75804	-1.15042	0.0544255	-1.17408	0.0318173
CHST7	1.17267	0.554183	1.94883	0.0342886	-1.05973	0.827667	1.83898	0.0479103
USB1	1.04695	0.600052	-1.28349	0.0148955	1.14176	0.149083	-1.12414	0.198361
FAU	-1.07403	0.37247	-1.05214	0.521225	-1.173	0.0635572	-1.23416	0.020583
TNFSF14	1.03614	0.873822	2.09759	0.00911964	1.09054	0.69936	2.28751	0.00502734
LPGAT1	1.06757	0.479871	-1.22972	0.0428403	1.22193	0.0485056	-1.00637	0.944707
LMNB1	1.00928	0.882218	-2.11606	2.5886061524033e-07	1.14212	0.0540728	-1.85276	1.53437e-06
SLC45A4	1.14471	0.466476	1.41623	0.0840977	1.00682	0.970288	1.4259	0.0790128
PNPLA6	1.38004	0.100719	1.21093	0.309773	1.16434	0.410142	1.40994	0.084014
PPP6R1	1.0065	0.918318	-1.06659	0.319709	-1.06373	0.339506	-1.13456	0.067676
ATP6V0A1	-1.30097	0.020854	1.0321	0.749021	-1.04107	0.683448	-1.00869	0.930017
BANP	1.74923	0.000967212	1.25587	0.0881897	1.42711	0.014662	1.79227	0.000707169
ACTR1A	-1.07721	0.218722	-1.08313	0.189186	-1.0279	0.637745	-1.11335	0.0875025
SELL	-1.25281	0.0456729	-1.1604	0.162858	-1.01739	0.864843	-1.18058	0.124164
RPS8	-1.04201	0.592547	1.0688	0.392535	-1.21385	0.0265517	-1.13571	0.118585
PHF21A	-1.00411	0.949107	-1.52044	5.70570561311679e-05	1.13317	0.0741635	-1.34175	0.000871022
RAB24	-1.76822	0.00148566	-1.1397	0.339117	-1.83936	0.000961746	-2.09632	0.00023026
SMG9	-1.32658	0.000936892	-1.20479	0.0121182	-1.17904	0.0222093	-1.42049	0.000186857
PRDM1	-1.17693	0.0773094	-1.01809	0.832624	1.18853	0.0632806	1.16741	0.0907323
RNF130	-1.11874	0.604845	2.00099	0.0103588	-1.2284	0.35139	1.62894	0.0480027
ARID4B	1.11048	0.268967	1.1401	0.173626	1.31847	0.0115903	1.50319	0.00108925
MAPK1	1.47999	0.00155277	-1.11624	0.253811	1.46861	0.00178314	1.31568	0.013134
GLRX	-1.11445	0.195345	-1.31537	0.00573596	-1.02653	0.74434	-1.35026	0.0032838
SNRNP200	1.00568	0.936314	-1.05286	0.473058	1.11599	0.143454	1.05995	0.41948
RUBCNL	1.30096	0.062488	-1.70263	0.00182666	1.45351	0.0139845	-1.17139	0.237753
SMG1	1.1267	0.323622	1.3208	0.0359816	1.36806	0.0215253	1.80693	0.00045796
YY1AP1	-1.01955	0.760662	-1.05534	0.404466	1.0632	0.345149	1.00745	0.906835
RBCK1	-1.09585	0.286887	-1.09196	0.304795	-1.08744	0.326997	-1.18744	0.0608545
UBE2E1	-1.3	0.00635254	-1.19471	0.041828	-1.13828	0.120251	-1.35992	0.00244268
USP34	1.0705	0.488063	1.09255	0.371257	1.2813	0.0257868	1.39988	0.00532726
AP5Z1	1.0027	0.989658	1.46658	0.0942837	-1.03598	0.865297	1.41564	0.126626
OSTF1	-1.03413	0.647914	-1.2636	0.00838569	-1.00033	0.996359	-1.26402	0.00829486
PACS1	-1.01848	0.789562	1.16865	0.0419803	1.06174	0.390858	1.24081	0.00911223
NOD2	1.33856	0.00277996	-1.00484	0.949233	1.50521	0.000257296	1.49797	0.000282947
U2AF2	1.01493	0.81668	-1.04811	0.467669	-1.012	0.851848	-1.06069	0.366247
PHC2	1.27153	0.00432538	-1.85857	2.84013932451507e-06	1.25879	0.00562625	-1.47647	0.000144454
PSME1	-1.11992	0.168087	-1.06607	0.4204	-1.13599	0.125166	-1.21104	0.0308024
IK	1.03162	0.616546	-1.17369	0.0240897	1.10817	0.119236	-1.05912	0.362994
TBL1XR1	1.10414	0.147901	1.00131	0.983814	1.19929	0.0165452	1.20087	0.0159863
UBXN2B	-1.0937	0.29767	-1.2888	0.0111085	1.14816	0.121059	-1.12249	0.187352
TRIP10	-1.33678	0.00398817	-1.48838	0.000477431	-1.19379	0.0464899	-1.77682	2.55355e-05
TRIM38	1.57023	0.000479079	-1.07406	0.4385	1.74893	9.20883e-05	1.62834	0.000272651
GAK	1.02431	0.759399	-1.03582	0.65441	-1.01241	0.874847	-1.04867	0.547676
MRFAP1	-1.12361	0.0647572	-1.10917	0.0948316	-1.12632	0.0602649	-1.24928	0.00269855
ARL5B	2.48876	0.000588389	2.73044	0.000319298	1.89401	0.00543316	5.17149	8.19765e-06
YME1L1	1.03547	0.654128	1.07499	0.360555	1.1909	0.0434412	1.28021	0.00847797
DNAJB1	2.4538	8.88e-07	1.01726	0.840186	2.43835	9.41302e-07	2.48044	7.99782e-07
ZZEF1	1.03668	0.604295	-1.1647	0.0471719	1.1703	0.0417678	1.00481	0.944683
BEST1	-1.21734	0.0650845	-1.17456	0.12131	-1.08751	0.397393	-1.27734	0.0278745
MR1	1.14615	0.0709127	-1.06615	0.364865	1.29576	0.00330367	1.21536	0.016219
SDF4	-1.03936	0.554263	1.03648	0.582414	-1.13709	0.0691574	-1.09707	0.172712
SLC2A6	-1.03324	0.689768	-1.09347	0.287297	-1.11849	0.189574	-1.22304	0.0298788
AP1G1	1.01737	0.823789	1.03616	0.647461	1.15576	0.0840672	1.19755	0.0380276
CLEC4A	-1.13669	0.628384	1.17555	0.548832	-1.06346	0.815057	1.1054	0.707633
FAM8A1	-1.23087	0.0531456	-1.07641	0.454467	1.07983	0.435907	1.00318	0.973942
NR1H2	1.01298	0.840771	-1.11634	0.109121	-1.00389	0.951679	-1.12069	0.0987567
ARFIP1	-1.17772	0.0284483	-1.04206	0.533439	1.03937	0.559034	-1.00259	0.968521
LOC729737	-1.08971	0.333452	-1.64387	0.000161777	-1.00998	0.908785	-1.66029	0.000140367
RBMS1	1.03265	0.648124	-1.14119	0.0819689	1.11557	0.140408	-1.02297	0.74631
TUG1	-1.01792	0.877386	1.1854	0.161742	1.22307	0.103249	1.44983	0.00802853
MGAT4B	-1.14465	0.321363	1.20943	0.173739	-1.09721	0.490219	1.10228	0.47222
RNF40	1.0008	0.989073	-1.1566	0.0280654	1.02052	0.727336	-1.13334	0.0517082
REPIN1	-1.20869	0.458125	1.75352	0.0510398	-1.39905	0.204049	1.25336	0.387955
ARF4	1.03357	0.61222	-1.08227	0.238999	1.04416	0.50918	-1.03649	0.582601
ZC3H18	-1.09984	0.136264	1.01574	0.795606	-1.10855	0.109945	-1.09136	0.167558
ATP6V1G1	-1.10237	0.498718	1.35994	0.0534662	-1.01083	0.939682	1.34537	0.0598801
PNPLA1	1.22102	0.0271607	-1.49407	0.000415564	1.45059	0.000720646	-1.02998	0.710149
THRAP3	-1.03369	0.634209	1.08013	0.280561	1.07638	0.301377	1.16263	0.0498528
ACADVL	-1.08826	0.418232	1.15738	0.175158	-1.13131	0.24692	1.02305	0.825188
METTL9	-1.37665	0.000276985	-1.44992	8.47465797281058e-05	-1.11312	0.0963727	-1.61393	1.0004e-05
AOAH	1.30385	0.154729	-2.29343	0.000993518	1.66805	0.0153408	-1.37492	0.096812
CCNK	1.05	0.424647	-1.00982	0.870951	1.13588	0.0549739	1.12484	0.072627
NONO	-1.00347	0.952908	1.11015	0.0978459	-1.02184	0.713483	1.08642	0.178022
SHISA5	-1.08516	0.513767	-1.00909	0.941749	-1.08791	0.50076	-1.09781	0.457931
CD22	-1.94761	0.0375398	3.49257	0.00175591	-1.59207	0.119803	2.19372	0.0203187
UBAP2L	-1.00747	0.959931	1.58982	0.010374	1.03689	0.807147	1.64847	0.00681452
MX2	1.24493	0.434952	1.23489	0.459564	1.21864	0.479296	1.50489	0.17068
VPS18	-1.37195	0.291545	2.23544	0.0222634	-1.24426	0.457147	1.79661	0.0745949
ZNF592	1.39037	0.000335487	-1.20365	0.0133349	1.50629	6.0283e-05	1.25144	0.00462836
STX4	-1.06432	0.682385	1.60711	0.0103886	-1.0646	0.680881	1.50958	0.021024
TOX4	-1.00822	0.907323	1.00359	0.959333	1.1017	0.188466	1.10565	0.173863
GLTP	-1.06391	0.321708	-1.25891	0.0031286	1.06108	0.342139	-1.18644	0.0165617
RSRP1	1.01329	0.88144	-1.03771	0.677043	1.13883	0.163781	1.09745	0.307477
CRISPLD2	3.54645	0.000187937	-3.19237	0.000358133	5.08965	3.32971e-05	1.59432	0.0480492
HMGA1	-1.01924	0.928626	2.06602	0.0076705	-1.2675	0.28229	1.62999	0.0459246
NCF4	1.39868	0.00936305	1.18871	0.128544	1.17104	0.161814	1.39202	0.0101672
PPP2R5C	1.13156	0.163603	1.23681	0.0273599	1.11637	0.210311	1.38073	0.00288684
RPLP2	-1.02513	0.744074	1.07518	0.350003	-1.28094	0.00747323	-1.19137	0.039745
TMEM59	-1.09322	0.17971	-1.20975	0.0116916	1.00971	0.878859	-1.19812	0.0152432
MARK3	-1.1059	0.321574	1.04142	0.683247	1.05388	0.598464	1.09753	0.358215
ARRB1	-1.08483	0.258887	1.39807	0.000609897	1.03757	0.599134	1.4506	0.000280574
GRK6	-1.35986	0.00910475	1.18506	0.104896	-1.30814	0.0182023	-1.10386	0.324751
MAML1	1.19758	0.0403689	-1.23441	0.020477	1.27365	0.0102536	1.03178	0.691363
AGO2	-1.19102	0.0494264	-1.03826	0.641094	-1.01854	0.818726	-1.05751	0.490951
EIF4A2	-1.00652	0.91225	-1.02077	0.728188	1.04449	0.466558	1.02323	0.698063
FOXN3	1.35466	0.0457764	1.54752	0.00846647	1.09266	0.51957	1.69091	0.00281702
FLII	1.03427	0.588904	1.06418	0.327067	-1.0155	0.804042	1.04794	0.455985
RP2	1.69563	0.000316284	1.06682	0.522842	1.89299	7.27201e-05	2.01949	3.26613e-05
GPX4	-1.08526	0.665787	2.32191	0.00148507	-1.0911	0.6452	2.12805	0.00296244
UBR2	1.03727	0.60276	-1.15779	0.0569858	1.1996	0.0235053	1.03611	0.613834
DUSP2	-1.75435	1.04e-05	1.07986	0.289298	-1.75615	1.02121e-05	-1.62627	3.54909e-05
KPNA4	-1.03123	0.68101	1.14738	0.0880191	1.0745	0.346222	1.23286	0.0164286
EIF4B	1.0647	0.311353	1.08156	0.211976	1.00305	0.959756	1.08486	0.196133
RNF167	-1.20004	0.0118029	-1.2196	0.00744833	-1.14366	0.0472295	-1.39482	0.000230155
KIF5B	1.14321	0.123143	1.04171	0.618054	1.31158	0.00671724	1.36629	0.00289181
KDM3B	-1.00422	0.959387	-1.13173	0.155882	1.20534	0.0433232	1.06504	0.453223
MGRN1	-1.04572	0.430153	-1.17868	0.0128964	-1.05991	0.309965	-1.24929	0.00219669
USF3	1.05933	0.748585	1.53309	0.0376907	1.2472	0.239027	1.91208	0.0048856
ATOSB	-1.06541	0.559053	-1.30254	0.030882	-1.11044	0.341535	-1.44639	0.00574371
EAF1	1.07041	0.620445	1.60092	0.00581956	1.18213	0.238498	1.8925	0.000809708
RPL18A	-1.02011	0.790771	1.04419	0.567157	-1.18645	0.0415542	-1.13625	0.111464
DENND4A	-1.24406	0.215155	2.24385	0.000863753	1.01022	0.951934	2.26678	0.000771321
PPP1CA	1.03361	0.683351	-1.07247	0.395064	-1.0067	0.934099	-1.07965	0.353509
NXF1	1.01331	0.853022	-1.20929	0.0212814	1.05923	0.42806	-1.14167	0.0863521
NORAD	1.07182	0.401634	1.10855	0.222809	1.17719	0.0666528	1.30497	0.00729177
GDI2	-1.04776	0.439664	-1.15488	0.0324554	-1.01674	0.780439	-1.17421	0.0198844
CD24	1.23502	0.176776	1.40189	0.043329	1.30837	0.094757	1.83419	0.00216314
COPA	1.10255	0.221565	1.0542	0.496737	1.19112	0.0418396	1.25568	0.0125718
ETV6	-1.12611	0.318995	-1.15909	0.223145	-1.13222	0.298599	-1.31234	0.037924
KHDRBS1	1.27904	0.00133331	1.09405	0.138513	1.24469	0.00288791	1.36175	0.000255979
ISG20	-1.0347	0.672352	1.28869	0.00895126	-1.20172	0.0409524	1.07237	0.393197
PTEN	1.52179	0.000173847	1.16365	0.062163	1.50489	0.000215997	1.75116	1.62961e-05
STK17A	-1.34519	0.0143798	-1.49846	0.00247008	-1.27196	0.037347	-1.90598	8.16043e-05
RBM47	-1.3621	0.0734269	1.72233	0.00621796	-1.15053	0.3826	1.49699	0.0268929
TFEC	-1.43985	0.00652866	1.46937	0.00480346	-1.08301	0.469953	1.35675	0.0166704
SMCR8	1.03057	0.869482	1.34772	0.130991	1.24686	0.247037	1.68042	0.0177567
S100P	-1.02543	0.88659	1.42164	0.0718149	-1.05482	0.761845	1.34776	0.118124
CALM2	-1.21321	0.0087045	1.00885	0.885015	-1.19507	0.0134069	-1.18459	0.017241
APBB1IP	2.24152	3.14e-06	-1.40844	0.00261546	2.25684	2.94442e-06	1.60237	0.000272326
BCOR	-1.04691	0.671549	-1.00357	0.973535	-1.05867	0.598796	-1.06246	0.577849
COPE	-1.02295	0.791315	-1.15886	0.108054	-1.08651	0.343739	-1.25911	0.020332
NKG7	1.00296	0.960843	1.02314	0.704914	-1.14208	0.0473515	-1.11624	0.0908134
NUMA1	2.34092	6.93e-06	-1.00597	0.952933	1.66614	0.000425565	1.65625	0.000464617
USP32	-1.06183	0.668035	1.71125	0.00295595	1.08196	0.574653	1.8515	0.00122866
AKT1	1.03654	0.626187	-1.09556	0.230619	1.00211	0.977024	-1.09325	0.240533
PRDX5	-1.1236	0.187213	-1.03184	0.710974	-1.32671	0.00644022	-1.36896	0.0034618
BNIP2	1.05677	0.472076	1.01819	0.812311	1.20474	0.0305004	1.22665	0.0200595
ADD1	-1.0256	0.679735	-1.04708	0.457144	1.04735	0.454621	1.00026	0.996659
WASHC4	1.02691	0.755255	1.0554	0.529754	1.19522	0.0570776	1.26144	0.0187805
ARF5	-1.28121	0.0214541	-1.22132	0.0525876	-1.28025	0.021776	-1.56359	0.000626474
RFLNB	-1.35651	0.0435219	1.12168	0.405923	-1.2034	0.190193	-1.07285	0.606162
HSD17B11	-1.00661	0.93381	-1.44786	0.000770413	1.06684	0.423032	-1.35715	0.00281825
RIN3	-1.13416	0.0555537	-1.18592	0.0149752	-1.11596	0.0884078	-1.32344	0.000711917
CEBPA	2.19313	0.00219012	-2.62247	0.000612677	1.91532	0.00658011	-1.36921	0.123464
CPSF7	-1.0705	0.4808	1.11621	0.265741	1.0284	0.76955	1.14791	0.169573
KLHDC8B	7.13309	0.00076782	3.58722	0.00939471	5.16032	0.00204984	18.5112	7.6964e-05
PPP3CA	2.0239	4.35e-05	1.0499	0.642438	2.25618	1.31074e-05	2.36877	8.18928e-06
NPTN	1.00565	0.94583	1.34336	0.00455869	1.11219	0.217847	1.49406	0.00058455
CTBS	1.06521	0.362402	-1.15742	0.0517901	1.19516	0.0227084	1.03261	0.638403
AFF4	1.10096	0.576525	1.77358	0.00756674	1.29389	0.156025	2.29483	0.000761388
DOCK2	1.0056	0.943707	1.22625	0.0247576	1.14244	0.115339	1.40092	0.00143293
DNAJB12	-1.0131	0.826287	-1.12922	0.061821	1.01133	0.849263	-1.11657	0.0854765
CARD8	-1.11127	0.185329	-1.21881	0.0237282	1.02105	0.784357	-1.19368	0.0383003
CYSTM1	-1.06249	0.717194	1.47335	0.0418877	-1.0178	0.91568	1.44758	0.0495562
ILK	-1.02565	0.717925	-1.04597	0.524759	-1.02581	0.716199	-1.07297	0.326055
RAB35	-1.02733	0.641096	1.00039	0.994645	-1.03364	0.568378	-1.03324	0.572896
CUL3	1.00475	0.94187	-1.01843	0.779185	1.088	0.213256	1.06831	0.322123
HDLBP	-1.01584	0.788573	-1.02738	0.646105	1.03359	0.575355	1.00605	0.917903
COX4I1	-1.04898	0.433396	-1.03696	0.549465	-1.15441	0.0343577	-1.19707	0.0119278
SLK	1.07403	0.398912	1.16635	0.0868509	1.23229	0.0276531	1.43728	0.0012073
SCYL2	1.23834	0.0227528	1.10757	0.227074	1.43851	0.00104022	1.59324	0.000166243
RALY	1.04427	0.551353	-1.01662	0.819135	-1.08744	0.260328	-1.10552	0.183976
ANKRD13D	-1.22348	0.129466	-1.20881	0.151206	-1.2657	0.0828526	-1.53	0.00598358
GPBP1L1	-1.06771	0.281424	-1.08941	0.167635	1.01804	0.762306	-1.0701	0.266417
SEPTIN7	-1.01488	0.827298	-1.08139	0.263141	1.03812	0.583157	-1.04168	0.550118
HSP90AB1	1.02908	0.715551	1.49787	0.000368759	-1.07337	0.375761	1.39548	0.00145861
UBN1	1.03978	0.536463	-1.3772	0.000381261	1.18356	0.0200802	-1.16361	0.0323405
ATG3	-1.16356	0.121678	1.09496	0.335891	-1.05604	0.555982	1.03685	0.694869
NLRP1	-1.18695	0.257305	-1.55276	0.0125882	-1.05618	0.709372	-1.64	0.00662739
PITPNM1	1.14594	0.105696	-1.25205	0.0150171	1.13039	0.140736	-1.10762	0.211743
DENND4B	-1.1142	0.154673	1.21617	0.0193002	-1.16439	0.0555928	1.04447	0.549739
RPL6	1.01526	0.792875	1.06279	0.303529	-1.14913	0.0328938	-1.08124	0.194485
INPPL1	1.15694	0.0274988	-1.14927	0.0336945	1.10708	0.102224	-1.03812	0.52299
MKNK1	-1.19155	0.108908	-1.15938	0.169192	-1.06607	0.53487	-1.23598	0.0595269
KMT2B	1.1642	0.0245489	1.22595	0.00534961	1.17876	0.016943	1.44509	7.99823e-05
CCNL2	-1.02784	0.759587	-1.14537	0.151285	-1.05352	0.564295	-1.20667	0.0572248
EDEM1	1.21979	0.0308367	1.60564	0.000139282	1.21394	0.0341032	1.94916	7.96417e-06
STAT2	1.04771	0.661373	1.1276	0.272955	1.0715	0.518795	1.20823	0.0978528
STRN4	-1.0245	0.816919	1.25445	0.0507579	-1.19593	0.109563	1.04893	0.649936
RPN1	-1.09531	0.189839	1.03015	0.656114	-1.07962	0.263861	-1.04802	0.485125
CNPY3	1.05069	0.560607	-1.1002	0.272476	-1.0231	0.786761	-1.12561	0.18068
IGKC	-1.01437	0.873636	1.06597	0.481398	-1.28659	0.0163694	-1.20697	0.0568956
UBE2Z	-1.05489	0.357871	-1.09227	0.1426	-1.0493	0.405808	-1.14611	0.0337873
ABHD4	-1.09148	0.650048	1.38793	0.116774	1.01403	0.942074	1.40741	0.103009
RBM22	-1.0479	0.408042	-1.18819	0.00983789	1.02555	0.651512	-1.15859	0.0217525
ZMAT2	-1.08695	0.246744	-1.07634	0.30317	-1.00295	0.966221	-1.07951	0.285153
APH1A	-1.10044	0.132378	-1.12724	0.0675272	-1.07384	0.25063	-1.21048	0.00848633
GNLY	-1.05017	0.820545	-1.29425	0.254796	-1.1808	0.448823	-1.52826	0.0772243
EGR3	-1.00951	0.894647	-1.13246	0.104657	1.10433	0.184828	-1.02547	0.725695
NPEPPS	-1.01255	0.819105	1.0538	0.347077	1.06878	0.238881	1.12628	0.0491534
SRSF3	-1.06958	0.372696	1.10973	0.179333	-1.01667	0.82317	1.09154	0.252723
RC3H1	1.00716	0.921394	-1.02893	0.694269	1.20206	0.0262198	1.16826	0.0521503
SLC38A2	1.02125	0.77081	1.0918	0.239458	1.0478	0.521204	1.14399	0.0845449
TMEM50A	1.12923	0.0539277	1.06246	0.301715	1.12685	0.0574924	1.19723	0.00899322
CXCR1	-1.19302	0.0273998	-1.84581	4.66771156761086e-06	1.11334	0.147533	-1.65791	2.46755e-05
CSNK1A1	1.11807	0.19289	1.10671	0.233367	1.19559	0.0496445	1.32317	0.00574213
HNRNPH1	-1.02875	0.66087	1.06352	0.349207	-1.04185	0.528128	1.0208	0.749501
BRAF	1.06702	0.590082	1.16866	0.211114	1.2908	0.0538105	1.50851	0.00557688
EMP3	-1.45449	0.00584267	1.25696	0.058709	-1.63627	0.00101955	-1.30177	0.0341859
TMUB2	-1.04778	0.471752	-1.16642	0.0334443	1.04933	0.458396	-1.11158	0.121224
LAMTOR3	-1.09894	0.309695	1.1518	0.140734	1.0205	0.822602	1.17542	0.0969719
CTDNEP1	-1.10307	0.189608	1.02793	0.701028	-1.06272	0.4031	-1.03384	0.643423
TMED2	-1.02467	0.747491	-1.1297	0.128929	1.01232	0.871434	-1.11595	0.167452
EPN1	-1.0497	0.490107	-1.13919	0.0832925	-1.09285	0.219132	-1.24496	0.00903284
HNRNPA1	1.05326	0.426409	1.14639	0.0540366	-1.14169	0.0602838	1.00412	0.948864
CSGALNACT2	1.00224	0.990485	1.56222	0.0386464	1.07714	0.692848	1.68274	0.0196508
RPS19	-1.02961	0.710177	1.02721	0.732147	-1.17892	0.0564396	-1.1477	0.101441
CHASERR	-1.12561	0.112997	-1.29011	0.00387794	-1.15228	0.064214	-1.48656	0.000174189
PNISR	1.00946	0.880129	1.03836	0.550301	1.16259	0.0329201	1.20719	0.0114716
STARD3	-1.01449	0.850685	-1.15578	0.0806089	-1.04078	0.603487	-1.20292	0.0327032
CHMP2B	-1.09106	0.573186	1.66096	0.00781288	1.00565	0.970674	1.67035	0.00725083
NPC2	-1.33139	0.283571	2.27197	0.011575	-1.12326	0.652902	2.02266	0.0233562
ATF7IP	-1.25177	0.0950118	-1.45154	0.0122754	1.10981	0.412664	-1.30792	0.0533783
RIPK2	1.18655	0.165536	-1.38414	0.0177712	1.19561	0.149807	-1.15768	0.231522
CASP1	-1.42799	0.00620832	-1.25989	0.0491497	-1.22903	0.0730417	-1.54845	0.00177069
NFIL3	1.54778	2.07e-05	-1.61514	9.30985306247542e-06	1.9585	4.49196e-07	1.21259	0.0077097
TMF1	1.09804	0.345197	-1.02625	0.789081	1.3087	0.0174657	1.27522	0.0280383
PARP8	-1.15038	0.0863943	-1.25649	0.011331	-1.03466	0.653384	-1.30005	0.00522905
MAPRE1	1.00945	0.883384	-1.00479	0.940556	1.09036	0.196608	1.08516	0.220327
COL18A1	-1.01309	0.892339	-1.71576	0.000195381	-1.00083	0.993094	-1.71719	0.000190581
ERF	-1.10744	0.254721	1.04606	0.605722	-1.08199	0.372642	-1.03435	0.698143
NMI	-1.18598	0.0213607	-1.17901	0.0250934	-1.13829	0.0652476	-1.34206	0.000851138
FBXO11	-1.00334	0.956246	-1.0828	0.209242	1.17253	0.0229942	1.08287	0.209017
PI4KB	-1.07963	0.19904	-1.25104	0.00246373	-1.03168	0.587929	-1.29068	0.001025
ERGIC1	1.05629	0.531674	-1.05425	0.545688	-1.18752	0.0694628	-1.25194	0.0240747
EPS15L1	-1.51317	0.0699531	1.60806	0.0448328	-1.39347	0.132971	1.154	0.49668
RPS20	-1.13599	0.10553	1.03491	0.642063	-1.20408	0.0269341	-1.16346	0.0607513
USP4	1.12271	0.172434	1.08876	0.305769	1.23752	0.0222032	1.34737	0.00362694
CCDC69	1.0871	0.232614	-1.01654	0.807919	1.02333	0.732936	1.00668	0.921293
CORO1C	1.04999	0.823841	2.10184	0.00814051	1.00129	0.995282	2.10456	0.0079093
ACTN1	1.35393	0.0191974	2.13045	4.36000993547761e-05	1.18806	0.143058	2.53111	7.71061e-06
VPS37B	2.20314	3.02e-06	1.06359	0.478094	1.75499	5.47667e-05	1.86659	2.32437e-05
TNFRSF10B	-1.26239	0.0280007	-1.49219	0.00136447	-1.19264	0.0810163	-1.77965	8.83264e-05
FAM120A	1.90217	2.53e-05	-1.38807	0.00374516	1.95358	1.81227e-05	1.40741	0.00291347
CCNDBP1	1.02378	0.712498	-1.24696	0.00524418	1.08331	0.226112	-1.15107	0.0467501
GRIPAP1	-1.02221	0.7232	-1.09159	0.176786	-1.06318	0.333641	-1.16055	0.0332219
RPL32	-1.04987	0.521753	1.04499	0.561659	-1.21353	0.0248083	-1.16129	0.068927
DVL3	1.04046	0.522156	-1.07134	0.275967	1.02873	0.645963	-1.04142	0.512861
RAB31	-1.00068	0.993002	1.30898	0.00539506	1.00918	0.906651	1.321	0.00441866
CXCL2	-1.03635	0.906628	5.03888	0.000703478	-1.28262	0.421918	3.9286	0.00186809
HPSE	1.34699	0.0566805	-1.18308	0.251387	1.23586	0.156019	1.04461	0.757464
ANXA11	-1.03761	0.603338	1.20891	0.0203348	-1.1387	0.0884903	1.06165	0.405379
RPL5	1.01094	0.862816	1.09174	0.183478	-1.11323	0.111445	-1.01969	0.757458
ELF2	1.00597	0.928521	-1.14979	0.0566335	1.17703	0.0306666	1.02369	0.725222
NAA50	-1.09378	0.24591	1.03916	0.609108	-1.03097	0.68373	1.00794	0.915548
RYBP	-1.03295	0.627675	-1.0082	0.902247	1.06204	0.374921	1.05341	0.44057
MPZL3	-2.33927	4.44e-05	-1.52757	0.00631439	-1.66509	0.00197627	-2.54354	2.10349e-05
TPRA1	-1.2802	0.491451	2.60154	0.0265543	-1.13518	0.72035	2.29174	0.0475614
CTNNB1	1.08537	0.176945	1.0352	0.553118	1.18583	0.0128874	1.22757	0.00459566
USF1	-1.18533	0.0764415	-1.40691	0.00270571	-1.1519	0.131602	-1.62061	0.000233915
SH2B2	-1.01908	0.817782	-1.04139	0.622334	-1.15079	0.109465	-1.19841	0.0471
UBR5	1.05343	0.573365	1.28922	0.017632	1.22687	0.0454626	1.5817	0.000460381
PLAC8	-1.6562	0.00103941	-2.15349	4.34849004994252e-05	-1.27442	0.0525066	-2.74446	4.24705e-06
ENTPD4	1.1236	0.154397	-1.24348	0.0165377	1.32368	0.00410665	1.06449	0.428346
STK38	-1.02186	0.705229	-1.07897	0.201344	1.03984	0.498047	-1.03763	0.521259
ND4L	1.08373	0.413632	1.02435	0.803554	1.31829	0.0150573	1.35039	0.00979373
ASAP1	-1.26082	0.275117	2.05418	0.00653328	-1.06058	0.774863	1.93685	0.00972257
ST8SIA4	-1.22946	0.109671	-1.80104	0.00057567	1.032	0.79426	-1.74519	0.000867934
ATG13	-1.03017	0.611568	-1.20915	0.00743696	1.01711	0.771039	-1.18882	0.0123244
PAN3	1.02352	0.679715	-1.0104	0.853697	1.13846	0.0392031	1.12675	0.054049
SYF2	-1.04066	0.540472	-1.08877	0.206344	1.05716	0.397572	-1.0299	0.649547
TNFAIP8	-1.56356	0.00211314	1.03828	0.736242	-1.30917	0.032301	-1.26089	0.0589023
FKBP1A	-1.2479	0.0477995	-1.23722	0.0557523	-1.22966	0.0616721	-1.52137	0.00168692
BTBD19	1.12403	0.235449	1.15828	0.144085	1.26667	0.0289038	1.46716	0.00209828
TBXAS1	-1.25275	0.0103562	1.31048	0.00362731	-1.13645	0.103818	1.15314	0.0744506
CCNG2	-1.03676	0.645961	-1.02018	0.798685	1.0629	0.442096	1.04188	0.601985
LMAN2	-1.07258	0.403931	-1.2097	0.0396214	-1.11927	0.191684	-1.35398	0.00372193
SYNGR2	-1.27771	0.0152164	1.38799	0.00292499	-1.33825	0.00597663	1.03717	0.672651
PHF20L1	1.01177	0.90924	-1.02307	0.824545	1.22379	0.0713765	1.1962	0.104606
CD2BP2	-1.05588	0.491471	-1.0054	0.94497	-1.06335	0.438559	-1.06909	0.401375
JUN	-1.09854	0.533848	1.21152	0.220504	1.06212	0.687979	1.28678	0.118297
SSR1	-1.00484	0.952968	-1.12807	0.162067	1.10122	0.254794	-1.02438	0.769227
STEAP4	-3.09665	0.00697974	-1.40717	0.316765	-1.67667	0.136844	-2.35936	0.0279074
SRP14	-1.11902	0.147369	-1.07506	0.335747	-1.16122	0.0632979	-1.24839	0.0113455
TMED10	-1.06207	0.539875	-1.19293	0.093229	-1.00414	0.966135	-1.19787	0.0869182
RAB11A	-1.17244	0.0147564	-1.13778	0.0381513	-1.08149	0.177989	-1.2305	0.00330917
RPL7	-1.04719	0.440663	1.02581	0.666581	-1.1583	0.0285384	-1.12916	0.0606423
PLIN3	1.10248	0.161607	-1.19309	0.0210852	1.06058	0.383602	-1.12495	0.0981262
ELOVL5	1.07996	0.411837	1.0268	0.774436	1.2848	0.0192298	1.31922	0.0116939
ZNF687	-1.05819	0.317475	-1.27308	0.00117523	1.00611	0.911979	-1.26534	0.00140093
C6orf89	-1.01014	0.865352	-1.12365	0.0723637	1.10025	0.130818	-1.02127	0.724291
TSG101	-1.01424	0.816267	-1.08067	0.219982	1.04126	0.510846	-1.03784	0.544997
LBR	-1.15246	0.239526	-1.23483	0.0935175	1.02559	0.828127	-1.20402	0.13439
SCAMP2	-1.02505	0.708592	-1.04956	0.469594	-1.03535	0.600995	-1.08666	0.225655
VAMP2	-1.09428	0.217061	1.03318	0.643424	-1.05241	0.472076	-1.01861	0.793031
ARHGAP31	-1.27003	0.0213514	1.34513	0.00694531	-1.15351	0.13372	1.16612	0.109944
IRF2	1.04773	0.707527	1.34716	0.0341709	1.03933	0.755883	1.40014	0.0196056
NAB1	-1.14466	0.0830114	1.08399	0.276788	1.07587	0.321606	1.16623	0.0533416
TMEM167B	-1.03516	0.60199	-1.01585	0.811376	1.07061	0.313092	1.0539	0.432404
RTN2	1.01116	0.897187	-1.2814	0.014421	1.0299	0.732667	-1.2442	0.0263076
CEACAM1	-1.68372	0.00302324	1.68463	0.00310147	-1.24529	0.129426	1.35281	0.0471213
SPHK1	1.04124	0.901938	3.46534	0.00490453	-1.2691	0.476927	2.73055	0.0158787
CYP4F3	1.1008	0.242992	1.19179	0.0469998	1.29079	0.00812731	1.53835	0.000248519
PRDM2	1.14611	0.286938	1.44069	0.0133943	1.21611	0.137879	1.75203	0.00098394
GSE1	1.02265	0.800998	-1.22252	0.0430887	1.22249	0.0428372	-1.00002	0.999767
RHBDF2	1.02534	0.814902	1.31958	0.0242207	-1.05184	0.637583	1.25454	0.0552077
MRTFA	1.41131	0.00166064	-1.32292	0.00610104	1.39062	0.00223762	1.05117	0.550445
ZFAND6	-1.01864	0.742791	-1.19105	0.00965299	1.07552	0.213234	-1.10741	0.0920433
PPP6R3	1.05055	0.446956	1.09108	0.192031	1.21581	0.010634	1.32655	0.00109758
SOS2	1.37285	0.0126461	-1.42107	0.00720589	1.60138	0.00116023	1.12688	0.279857
SEC13	1.28564	0.00143939	-1.04974	0.419316	1.20691	0.00857672	1.14973	0.0360867
RPS6KA3	1.28373	0.0156741	-1.03397	0.705149	1.60709	0.000265009	1.55429	0.000460903
KREMEN1	1.2391	0.0426657	-1.26664	0.0286808	1.30901	0.0154661	1.03345	0.72915
SRPK1	-1.01834	0.928686	1.08836	0.681804	1.0058	0.977283	1.09468	0.65946
GTPBP1	1.04465	0.481287	-1.00334	0.956614	1.02505	0.687426	1.02164	0.727541
KIAA0232	1.07497	0.312456	-1.16388	0.0496746	1.28098	0.00455646	1.10061	0.188941
CTSA	-1.21234	0.568741	2.96672	0.0113152	-1.15674	0.664147	2.56472	0.0223489
BAP1	-1.04517	0.419749	-1.08317	0.159142	-1.01327	0.806784	-1.09755	0.106777
RPL23	-1.08533	0.252964	1.00922	0.894509	-1.1771	0.036405	-1.16635	0.0459793
NACA	-1.05535	0.383491	1.00698	0.908712	-1.1134	0.0993931	-1.10568	0.12021
NFKBIB	1.13271	0.143248	-1.00598	0.940833	1.04176	0.613156	1.03557	0.665417
RPSA	1.03817	0.566636	1.15445	0.0465535	-1.18706	0.0219444	-1.02825	0.66898
WAPL	-1.01046	0.892901	-1.00961	0.901452	1.19104	0.0430544	1.17969	0.053262
RPL12	-1.00839	0.900383	1.07639	0.284213	-1.15063	0.0565612	-1.06898	0.329594
TOP2B	1.10172	0.292092	1.1078	0.267364	1.16577	0.108977	1.29144	0.0151818
TPRG1L	-1.09653	0.450703	1.08903	0.485782	-1.0275	0.821866	1.05988	0.632303
FAM193B	1.01014	0.91087	-1.25493	0.0274752	-1.09231	0.339677	-1.37078	0.0050846
NEK7	1.13026	0.23085	-1.0021	0.982962	1.2562	0.0389867	1.25357	0.0406855
CALCOCO1	1.03827	0.485534	-1.1741	0.0114179	1.04891	0.378953	-1.11934	0.0549247
ZNF207	1.02366	0.756294	1.14386	0.0968736	1.13117	0.123804	1.2939	0.00565255
HMGB1	1.11184	0.123503	-1.00921	0.887276	1.05477	0.417406	1.04514	0.499732
SLC20A1	-1.08276	0.668769	2.30397	0.00139851	-1.18	0.38086	1.95252	0.00518243
PARVG	-1.20177	0.046728	-1.07768	0.377241	-1.1436	0.128774	-1.23244	0.0275321
SCAF1	1.01636	0.824232	-1.09631	0.225593	-1.05427	0.474734	-1.1558	0.0695767
RB1CC1	1.08878	0.466136	1.1401	0.270088	1.24477	0.0799934	1.41916	0.0109754
PPP6C	-1.0349	0.546527	-1.07934	0.195101	1.03539	0.541238	-1.04244	0.466986
OSTM1	1.05168	0.711172	1.61669	0.00500037	1.2065	0.1867	1.95054	0.000564823
FHL3	-1.24561	0.0929727	-1.34021	0.0332869	-1.33024	0.0367305	-1.7828	0.000678175
ETS1	1.20593	0.163131	1.04304	0.741556	1.10248	0.449998	1.14993	0.289362
GSR	-1.11159	0.641806	2.62401	0.00231544	1.10922	0.647566	2.9106	0.00121392
MSL2	1.11641	0.104939	-1.0938	0.177154	1.1908	0.0179945	1.08868	0.199054
SIN3A	1.04757	0.509769	1.13563	0.0908654	1.06274	0.391692	1.20688	0.0200482
GBA2	1.08579	0.227839	1.15712	0.0460303	1.01262	0.848797	1.17172	0.0330619
IRF2BPL	-1.15832	0.11527	-1.12803	0.188409	-1.24593	0.0275311	-1.40545	0.00260201
LRRFIP1	1.03076	0.771345	1.15563	0.184139	1.16194	0.170184	1.34277	0.0160068
SLC39A1	-1.08928	0.338385	1.18647	0.0725845	-1.07854	0.39465	1.10007	0.28909
EIF4G1	1.07182	0.306236	1.22923	0.00940523	1.01694	0.799188	1.25005	0.00606656
SFPQ	1.07932	0.296288	1.2576	0.00798167	1.00639	0.928463	1.26564	0.00683508
PTGS2	-1.13078	0.653398	1.55631	0.132825	1.11533	0.688888	1.7358	0.0748113
PBXIP1	-1.35499	0.0138426	-1.34962	0.0148775	-1.2866	0.0330053	-1.73642	0.000312127
DNTTIP2	-1.21465	0.293473	1.79838	0.00886509	-1.03464	0.849312	1.73818	0.0118078
ZNF281	3.41663	2.37e-06	-1.40179	0.0225436	3.38512	2.61015e-06	2.41485	3.86927e-05
TP53INP1	-1.00638	0.929147	-1.39658	0.000752985	1.22461	0.015767	-1.14043	0.0890425
RPL18	-1.04595	0.534556	1.05581	0.454606	-1.23674	0.0124815	-1.17137	0.047223
HNRNPL	-1.06802	0.343086	1.0315	0.649193	-1.10874	0.149628	-1.07488	0.300769
GBP4	-1.01487	0.944798	-1.29246	0.252119	1.10155	0.652202	-1.17331	0.46684
GRK5	2.88063	2.44e-07	-1.21118	0.047088	2.79773	3.17997e-07	2.30993	1.98232e-06
CHD1	1.16593	0.181271	1.20284	0.114585	1.42384	0.00805363	1.71264	0.000543824
MARS1	-1.01302	0.838417	1.03107	0.631177	-1.05275	0.425116	-1.02102	0.743341
NUFIP2	1.15823	0.1006	1.0393	0.644816	1.39774	0.00209713	1.45268	0.00100524
RFFL	1.27141	0.0802017	1.00648	0.95917	1.41661	0.0183703	1.4258	0.016638
MAT2B	-1.00507	0.940454	-1.2495	0.00713218	1.03591	0.604679	-1.20618	0.0176732
RPL23A	-1.03787	0.598194	1.06172	0.400811	-1.19862	0.0242631	-1.12894	0.106272
GUCD1	1.02488	0.815827	-1.01574	0.882367	1.19727	0.110723	1.17872	0.141799
SERPINB9P1	-1.06972	0.514085	-1.56947	0.0011503	1.10826	0.327123	-1.41616	0.00601839
DEK	1.00958	0.878576	1.03593	0.574508	1.11791	0.0969435	1.15807	0.0366602
TERF2IP	-1.15361	0.127913	1.16739	0.102888	-1.24077	0.0312017	-1.06286	0.495327
ZBTB18	-1.43301	0.00191744	-1.38892	0.00344719	-1.20795	0.0528794	-1.67775	0.000137049
RAB11B	1.07153	0.389757	-1.31885	0.0048846	1.08383	0.319562	-1.21685	0.0288131
P2RY2	2.03327	0.000147964	-1.23609	0.105724	2.31901	3.78274e-05	1.87608	0.000378424
SRSF2	-1.00736	0.927165	1.26231	0.0139608	-1.06749	0.423366	1.1825	0.0581795
SERF2	-1.12476	0.313778	1.02349	0.838494	-1.12169	0.323841	-1.09595	0.42908
DLEC1	-2.12234	0.019225	-1.77972	0.0598591	-2.11017	0.0199616	-3.75552	0.00098084
STARD3NL	-1.15459	0.120835	-1.04636	0.605032	-1.00389	0.964352	-1.05043	0.574795
PTBP1	1.08053	0.181956	1.1472	0.0292607	-1.01522	0.785255	1.13	0.0471414
LPAR2	-1.09125	0.454203	-1.33797	0.0267663	-1.13769	0.278478	-1.52219	0.00393177
BIN2	-1.21524	0.0251444	-1.24826	0.013561	-1.03157	0.683367	-1.28767	0.00665747
ATP5F1B	-1.03684	0.556038	-1.03444	0.581222	-1.07769	0.2365	-1.1148	0.0973822
ARF6	-1.01637	0.791848	-1.06293	0.332338	-1.02725	0.663131	-1.09189	0.173122
TXN	-1.43938	0.0107836	2.47522	1.75516988730331e-05	-1.26704	0.0687501	1.95354	0.000198703
NUP50	1.03641	0.554611	-1.34539	0.000495561	1.245	0.00386005	-1.08063	0.214741
TACC1	-1.25442	0.0345829	1.05772	0.557646	-1.10245	0.317144	-1.0423	0.663796
GOLGB1	1.02416	0.731143	1.0327	0.644124	1.25587	0.00717956	1.29694	0.00326256
ORM2	2.13248	0.00083532	-1.11355	0.507007	2.33154	0.000384096	2.09378	0.000998613
TRAF3IP3	1.13816	0.177912	-1.17039	0.108959	1.14557	0.159221	-1.02167	0.815331
CYB561A3	-1.39552	0.0170382	1.29185	0.0530971	-1.31603	0.0401433	-1.01871	0.877086
SLCO3A1	-1.10612	0.147153	1.07438	0.289783	-1.00723	0.912834	1.06667	0.33836
BRK1	-1.16231	0.0706414	1.08876	0.279569	-1.14293	0.10263	-1.04975	0.52852
HUWE1	1.08939	0.33724	1.16887	0.0960811	1.22122	0.0406631	1.42746	0.00190257
AP3D1	-1.06139	0.539545	1.13477	0.20831	-1.01223	0.899391	1.12105	0.251894
RPS23	-1.03099	0.636763	1.08007	0.247174	-1.17809	0.0259281	-1.09075	0.196089
E2F4	-1.07912	0.270068	-1.10343	0.162474	-1.07937	0.268961	-1.19102	0.0232149
NLRC5	1.26971	0.00481681	1.20998	0.0164899	1.10935	0.147815	1.34229	0.0012599
LINC00528	-1.00178	0.990673	-1.05775	0.714534	1.05516	0.726023	-1.00246	0.987253
IFRD1	-1.13965	0.201801	1.22973	0.0563383	-1.01428	0.885023	1.21242	0.0723008
TLE4	1.58389	0.000168817	-1.0949	0.275979	1.63613	9.86591e-05	1.49432	0.000475821
TWF2	-1.23113	0.100126	-1.33935	0.029465	-1.28032	0.0570958	-1.71479	0.000887156
COPB2	1.007	0.918607	-1.08713	0.237826	1.10501	0.164425	1.01645	0.811278
MTMR6	1.11636	0.253071	-1.2175	0.0555171	1.28799	0.0193122	1.0579	0.549908
UBXN6	-1.02709	0.725386	-1.02303	0.764596	-1.08756	0.283207	-1.1126	0.180453
ITGB2-AS1	-1.8545	0.00379046	-1.93436	0.00252043	-1.20692	0.269418	-2.33462	0.000493282
SIGLEC9	-1.5626	0.000933255	1.2127	0.0728177	-1.19438	0.094073	1.01534	0.876989
NCL	1.03771	0.570176	1.20944	0.0130507	-1.05513	0.414361	1.14624	0.0557795
NECAP2	-1.04349	0.466316	1.00067	0.990756	-1.03931	0.508363	-1.03862	0.51554
PSD4	-1.09217	0.525101	-1.05697	0.689367	-1.16805	0.273292	-1.23459	0.148735
GTPBP2	1.06721	0.439885	1.07763	0.377633	1.08481	0.337933	1.16902	0.0826659
UPB1	-1.30273	0.00278586	-1.14923	0.0647492	-1.13054	0.0971675	-1.29925	0.00296232
TLE5	1.04658	0.495014	-1.04645	0.496211	-1.24436	0.00684278	-1.30215	0.00215249
ZC3H7A	-1.05863	0.32463	-1.11381	0.0786113	1.06968	0.248881	-1.04125	0.479308
TAOK1	1.1475	0.284113	1.07867	0.546407	1.42433	0.0158943	1.53638	0.00557825
RHBDD2	1.16437	0.238684	-1.15205	0.271827	1.07571	0.561058	-1.07097	0.585198
TCF7L2	-1.13659	0.095068	-1.3106	0.00302328	1.08093	0.289188	-1.21247	0.0197926
TAF10	-1.00379	0.963675	-1.21447	0.0371563	-1.16331	0.091062	-1.41281	0.00166569
PRRC2B	1.09516	0.23634	1.07111	0.363184	1.08139	0.303332	1.15828	0.0692184
ILF3	1.05888	0.508202	1.33998	0.00573104	-1.00086	0.992004	1.33883	0.00583141
FAM110A	-1.1242	0.13869	-1.01329	0.859521	-1.199	0.031802	-1.21493	0.0234565
USP19	1.15567	0.075716	-1.08831	0.273301	1.32615	0.00317637	1.21854	0.0222111
CLN3	-1.7385	0.0201615	1.64475	0.0325471	-1.52137	0.0601647	1.0811	0.701104
TBC1D22A	1.05484	0.408155	-1.06536	0.330167	-1.00266	0.966614	-1.06819	0.311267
PSME3IP1	-1.02815	0.65344	-1.19645	0.0136585	1.04442	0.485479	-1.14556	0.0470733
SLC4A2	-1.101	0.462535	1.29762	0.0666013	-1.093	0.49617	1.18722	0.205234
RPS16	-1.01529	0.867615	1.15443	0.13728	-1.18727	0.0819726	-1.02845	0.75891
PRELID1	-1.58057	0.000296289	-1.13579	0.160946	-1.61724	0.00020433	-1.83684	3.04335e-05
RRAGD	1.23651	0.280668	2.19252	0.00251774	1.14941	0.470105	2.52011	0.000878987
SLC38A10	1.04758	0.559221	-1.04497	0.580262	-1.06105	0.459106	-1.10876	0.20983
PTPN1	1.22512	0.0368422	-1.06822	0.451026	1.24456	0.0266919	1.16508	0.0999727
RPS24	-1.04271	0.507946	1.01282	0.838546	-1.17247	0.0260954	-1.15763	0.0372666
SNX20	1.13324	0.0986766	-1.04219	0.561059	1.15115	0.0676743	1.10455	0.178694
FSCN1	-1.04733	0.743635	1.15904	0.309473	-1.2092	0.19799	-1.04328	0.764589
RASGRP2	1.6561	1.01e-05	-1.21138	0.0110524	1.42886	0.000179075	1.17953	0.0231136
MVD	-1.16766	0.127591	-1.03474	0.721553	-1.23161	0.049848	-1.27439	0.0269375
MORC3	1.04641	0.618552	1.05088	0.585986	1.17197	0.10279	1.23159	0.0401793
PSMA3-AS1	-1.04969	0.444048	-1.03011	0.636436	1.01911	0.762115	-1.01079	0.863611
NDUFV2	-1.2748	0.246335	1.17271	0.439359	-1.21124	0.352277	-1.03286	0.87355
LTA4H	-1.10163	0.281183	-1.22773	0.0367775	-1.03818	0.668605	-1.27461	0.0173242
SF3B4	-1.08935	0.171642	-1.09018	0.168326	-1.0491	0.428694	-1.14371	0.0435472
RPS25	-1.09049	0.192678	1.01157	0.856525	-1.16402	0.0344359	-1.15071	0.0471762
CHP1	1.04726	0.480893	-1.15244	0.0483874	1.13092	0.0799242	-1.01903	0.771324
GPATCH2L	1.01698	0.833818	1.13987	0.125092	1.16409	0.0808125	1.32691	0.00475269
TMOD3	1.39987	0.00409219	1.04887	0.609926	1.4066	0.00376836	1.47534	0.00164702
GBE1	1.18867	0.498812	4.02073	0.000492906	1.18124	0.513924	4.74947	0.000220565
CD93	1.83924	0.0202446	-1.1992	0.422153	1.86893	0.0177489	1.55848	0.0716512
PPP4R3B	1.04052	0.611731	1.02138	0.785892	1.1713	0.0638913	1.19634	0.0398589
USP8	1.10978	0.21314	1.0027	0.973184	1.31011	0.00632178	1.31365	0.00597584
NR2C2	1.19589	0.042471	-1.00256	0.974156	1.40202	0.00137396	1.39844	0.00144862
HNRNPA3	-1.01863	0.837617	1.37056	0.00501378	-1.05825	0.533051	1.29512	0.0148017
TEP1	-1.42749	0.00118577	-1.34833	0.00372477	-1.12004	0.183293	-1.51018	0.00041862
ZNF646	1.07793	0.382548	1.04653	0.592236	1.12674	0.177053	1.17917	0.0729241
ZNF438	-1.00472	0.982632	1.80245	0.0231732	1.16238	0.492424	2.09513	0.00760897
TP53I11	1.32863	0.00684696	1.93557	1.42869663739651e-05	1.03985	0.649565	2.0127	8.80469e-06
PPARD	-1.117	0.259243	-1.10982	0.287358	-1.08679	0.389511	-1.20613	0.0707597
PPP1R2	-1.07308	0.262287	-1.04939	0.435671	1.03266	0.600122	-1.0162	0.792048
SSU72	-1.17542	0.0301593	-1.15554	0.0474088	-1.12577	0.0938338	-1.30088	0.00213505
TRIM28	-1.07821	0.261345	-1.04275	0.522925	-1.15345	0.0477759	-1.20276	0.0154412
HNRNPM	-1.04953	0.615896	1.24389	0.0418992	-1.13238	0.212485	1.09847	0.339094
SEPTIN2	1.03385	0.576994	1.00445	0.940157	1.05512	0.374677	1.05982	0.338212
ARFGEF1	1.14495	0.160518	1.08586	0.37742	1.28127	0.0197627	1.39127	0.00420888
LDB1	-1.23096	0.0410296	-1.08256	0.391599	-1.22567	0.0445307	-1.32686	0.00981409
LUCAT1	-1.02923	0.742524	-1.05972	0.512294	1.15614	0.12031	1.09098	0.331978
RPS14	-1.04948	0.475154	1.03548	0.604009	-1.14531	0.0638743	-1.10606	0.152515
ARAF	-1.08669	0.240258	-1.17639	0.0350253	-1.11273	0.139948	-1.309	0.00238433
DCAF8	-1.11456	0.0788337	-1.07845	0.202823	-1.05083	0.391897	-1.13327	0.0476362
SPOPL	1.11405	0.507304	1.65275	0.0108367	1.10675	0.53284	1.82919	0.00382907
GGA3	-1.06004	0.359043	-1.22388	0.0076711	1.03057	0.630471	-1.18758	0.0178475
NOP53	1.10233	0.314729	1.16277	0.132151	-1.30065	0.0171955	-1.11858	0.251974
ATP11B	1.1729	0.0772154	-1.06896	0.428811	1.38393	0.00251015	1.29465	0.00976102
WASHC2C	1.07654	0.743051	2.12783	0.00852703	1.10212	0.665921	2.34512	0.00435479
GALNT1	-1.12132	0.30277	-1.71101	0.000494531	1.00086	0.993672	-1.70954	0.000510298
ZBTB1	1.04538	0.747311	1.45137	0.0205803	1.19407	0.215689	1.73304	0.00235404
FOXJ2	-1.33332	0.00114722	-1.3679	0.000627637	1.04004	0.552363	-1.31524	0.00160802
HSH2D	-1.09847	0.628564	1.01849	0.924869	-1.12303	0.551473	-1.10263	0.616896
RPL9	-1.09648	0.207802	1.00021	0.997638	-1.10491	0.175312	-1.10468	0.176046
IL6	1.47734	0.181928	3.55051	0.00156547	-1.01022	0.970403	3.51458	0.00165205
FCGR3A	-1.2778	0.148453	-2.18235	0.000748665	1.10036	0.553379	-1.98331	0.00171773
BNIP3L	1.02427	0.744708	-1.03694	0.623621	1.05721	0.455592	1.01954	0.792433
RNF103	-1.00544	0.973921	1.38747	0.0747001	-1.00409	0.980378	1.38182	0.077483
RAB2A	1.02103	0.745803	-1.08761	0.208738	1.09614	0.172404	1.00785	0.902918
FGD5-AS1	1.09954	0.151935	-1.08618	0.20639	1.21251	0.0103884	1.11631	0.102269
RPS12	-1.07156	0.345976	1.07441	0.328343	-1.16781	0.0508096	-1.08693	0.260452
USP7	-1.0305	0.633854	1.03466	0.589782	1.0238	0.708579	1.05928	0.368827
RRAGC	-1.14392	0.576759	1.83649	0.0311625	-1.00092	0.996926	1.83481	0.0311898
GANAB	-1.01545	0.823436	-1.03132	0.654935	-1.05046	0.478893	-1.08336	0.259545
SLC25A3	-1.04809	0.471482	-1.10674	0.137291	-1.02657	0.684894	-1.13615	0.0694404
CDV3	-1.00791	0.899544	-1.0669	0.312424	-1.0079	0.89968	-1.07533	0.260578
RPL29	-1.01722	0.818859	1.06088	0.434704	-1.23129	0.0169335	-1.16062	0.0677064
MED25	-1.03316	0.664222	-1.07447	0.34802	-1.00276	0.970613	-1.07744	0.331185
BROX	1.03475	0.559442	-1.08897	0.163041	1.17218	0.018637	1.07641	0.22232
PDCD4	1.0598	0.315137	-1.0719	0.234913	1.04421	0.449173	-1.02652	0.644049
UGP2	1.06438	0.79396	-1.17243	0.515733	1.21163	0.429829	1.03344	0.892041
DDIT3	-1.10182	0.605994	1.36281	0.124866	-1.0513	0.788811	1.29632	0.191659
CRKL	1.12437	0.0838604	-1.16505	0.0314256	1.22138	0.00842927	1.04836	0.4571
RAB8A	-1.03933	0.609989	-1.20836	0.0275271	-1.01112	0.883025	-1.2218	0.021247
COL13A1	-1.12193	0.488415	-1.27466	0.163399	-1.12179	0.488976	-1.4299	0.0519794
ARL8A	1.02974	0.84479	1.46267	0.0282017	-1.01631	0.913763	1.43919	0.033862
PCMTD1	1.06925	0.313854	-1.15985	0.0408483	1.27337	0.00337778	1.09787	0.170135
SAMD8	-1.01377	0.862304	1.14799	0.102727	1.15482	0.0907791	1.32573	0.00438103
NUP153	-1.06194	0.555077	1.36336	0.0105451	1.07774	0.464617	1.46934	0.0029664
IFITM1	-1.27903	0.0209693	1.27825	0.0212909	-1.28206	0.0200047	-1.00298	0.974229
LYSMD2	-1.27745	0.00748965	1.13749	0.108865	-1.13622	0.111298	1.00112	0.988135
AMD1	-1.12149	0.175387	-1.32721	0.00491692	1.03929	0.634669	-1.27703	0.0112188
UQCRC2	-1.07591	0.757218	2.23254	0.00815279	-1.14338	0.573525	1.95258	0.0194308
PINK1	1.31327	0.00478337	-1.41321	0.0010266	1.18934	0.0444688	-1.18823	0.0454411
PLCB2	1.1478	0.126453	-1.11631	0.212654	1.15191	0.118434	1.03189	0.712377
CERT1	1.01105	0.900341	1.12863	0.188506	1.18315	0.0781328	1.33533	0.00709479
SULF2	3.96017	3.02e-05	2.1497	0.00189657	2.36708	0.000832579	5.08851	8.73695e-06
ISCU	1.04756	0.431765	-1.06672	0.281423	-1.02852	0.630904	-1.09714	0.133366
TATDN2	1.07668	0.217618	1.13972	0.0421762	1.04923	0.411924	1.19583	0.00977918
WWC3	-1.30627	0.0119474	-1.60149	0.00031277	-1.12556	0.204212	-1.80258	5.31784e-05
LINC01000	1.06692	0.374646	-1.03897	0.59554	1.08694	0.259373	1.04617	0.532312
SELENOF	1.04227	0.57614	-1.1803	0.0434911	1.26971	0.00765643	1.07575	0.332151
SYNJ2	-1.0479	0.667667	1.56392	0.00178742	1.04901	0.659977	1.64057	0.000895154
CARD16	-1.45219	0.00261509	-1.60359	0.000519533	-1.06697	0.50435	-1.71099	0.000197969
UBXN1	-1.06416	0.603442	-1.00804	0.946261	-1.18568	0.172647	-1.19521	0.156677
BCL2L1	-1.62306	0.0185097	-1.11565	0.534825	-1.41779	0.0681969	-1.58176	0.0243427
S100A6	-1.2793	0.0161448	1.04609	0.607842	-1.33294	0.00712277	-1.27421	0.0174571
SUPT5H	1.03691	0.611999	-1.01479	0.836302	1.03138	0.664834	1.01635	0.819627
XRCC6	-1.0926	0.182302	1.00424	0.946699	-1.10409	0.140092	-1.09943	0.15603
PRF1	1.068	0.818193	-1.34213	0.327162	-1.06001	0.839118	-1.42267	0.248705
STARD10	-1.21657	0.041294	-1.16363	0.100135	-1.31226	0.00886963	-1.52698	0.000514901
ABCA7	-1.20023	0.0543391	-1.0625	0.485179	-1.18793	0.0671594	-1.26218	0.0196804
FZR1	-1.03805	0.662441	1.00343	0.967959	-1.02999	0.72928	-1.02648	0.759893
GNPDA1	-1.19031	0.615246	4.59762	0.0022206	-1.0808	0.820649	4.25392	0.00294302
MAPK3	-1.03626	0.611201	-1.17092	0.0425425	-1.00502	0.942637	-1.1768	0.0375062
DNTTIP1	-1.04876	0.535333	-1.10278	0.216659	-1.0274	0.723034	-1.13299	0.123613
ARID5A	-1.17208	0.0638032	-1.24526	0.0165567	-1.33029	0.0038843	-1.65655	6.23134e-05
LARP4B	1.04329	0.491185	1.08065	0.220375	1.11766	0.0902603	1.2078	0.00982874
SMAD3	-1.20647	0.0273319	1.07845	0.323186	-1.14869	0.0854834	-1.06513	0.405734
ERP44	-1.07833	0.20635	-1.13368	0.0484401	1.01292	0.822778	-1.11923	0.0712781
TMEM165	1.0431	0.54147	-1.31767	0.00208187	1.09722	0.195076	-1.20092	0.0208981
TREML2	-1.28438	0.097086	1.32309	0.0686497	-1.15746	0.308448	1.14311	0.351812
ZFYVE26	-1.35316	0.223539	2.3224	0.00649902	-1.05336	0.826441	2.20475	0.00872779
YKT6	-1.02648	0.694365	-1.13874	0.0721839	-1.02376	0.723927	-1.1658	0.0391967
SET	1.00737	0.900009	1.18571	0.0136986	-1.12429	0.0669909	1.05462	0.372901
APOBEC3A	1.01304	0.92054	-1.22399	0.143301	1.08649	0.527861	-1.12655	0.369129
SP110	-1.01162	0.916769	1.0714	0.537558	1.14517	0.23735	1.22694	0.0881626
ARIH1	1.2383	0.00699958	1.12385	0.0944423	1.28277	0.00279409	1.44164	0.00017986
PKN1	-1.06977	0.401367	-1.18626	0.0509077	-1.11565	0.185689	-1.32344	0.00461305
ZNF655	1.0362	0.523468	-1.05994	0.304711	1.10534	0.0924139	1.04283	0.45368
STOM	1.03351	0.70644	1.28763	0.0141579	1.02723	0.758603	1.32269	0.00827453
MAP2K2	-1.08807	0.251269	-1.12601	0.117523	-1.17081	0.0463225	-1.31835	0.00260224
CYRIA	-1.39502	0.0251824	1.14754	0.302214	-1.35008	0.0390018	-1.1765	0.228633
SLC16A5	1.00512	0.976544	1.53137	0.0339526	-1.04027	0.820146	1.47209	0.0495619
ZNF106	-1.02072	0.833534	-1.42314	0.00411203	1.21156	0.0714861	-1.17463	0.122469
STXBP3	1.02671	0.724133	-1.00689	0.926493	1.14457	0.092832	1.13673	0.108439
PPP3R1	-1.05789	0.427704	1.03205	0.653123	1.02519	0.722449	1.05804	0.426432
RPL26	-1.04033	0.581751	1.03741	0.608591	-1.1644	0.053458	-1.1224	0.127662
POM121	2.97886	6.71e-08	-1.11167	0.193881	2.93848	7.6254e-08	2.64331	1.95181e-07
RIGI	-1.05729	0.816919	-1.16013	0.545801	1.1877	0.480959	1.02377	0.923505
OLIG1	-3.21883	1.98e-07	-1.79277	8.11599055590899e-05	-2.3161	3.76734e-06	-4.15224	3.41793e-08
SLC25A44	-1.13413	0.0776608	-1.22689	0.00966067	-1.00629	0.923853	-1.23461	0.00820067
AKAP13	1.09518	0.475697	1.60303	0.00338189	1.01074	0.932374	1.62025	0.00290057
BECN1	1.00199	0.97346	-1.13413	0.0566955	1.04924	0.429863	-1.0809	0.212515
TINF2	1.01681	0.813237	1.13596	0.093534	-1.01742	0.806588	1.11651	0.140145
OSBPL11	1.05965	0.510852	-1.03451	0.697864	1.21309	0.0465198	1.17262	0.090354
SAMD9L	-1.07911	0.768115	1.31567	0.307564	1.22769	0.434068	1.61523	0.0947794
HS3ST3B1	1.11897	0.222061	-1.03435	0.704284	1.05197	0.570114	1.01703	0.848963
NAP1L1	-1.07206	0.324198	1.23953	0.00959139	-1.0913	0.221974	1.13583	0.0871144
RRM2B	-1.11908	0.152203	-1.15757	0.0715864	1.02792	0.71229	-1.12613	0.132851
JTB	-1.07587	0.313876	-1.09797	0.205079	-1.09791	0.205492	-1.20548	0.0220608
CYP1B1	-1.00378	0.987928	-1.27019	0.358082	1.19006	0.491639	-1.06733	0.797174
TMEM164	-1.28972	0.0160832	1.05607	0.548129	1.00726	0.935958	1.06375	0.498391
UBE4A	1.02961	0.659845	-1.1151	0.121411	1.21433	0.0129924	1.08899	0.214842
SPTY2D1	1.12654	0.196994	1.03044	0.735004	1.27673	0.0179589	1.3156	0.00991691
ADCY7	-1.08607	0.338942	1.20279	0.0483228	-1.00123	0.98838	1.20131	0.0496357
IFI16	-1.19954	0.145976	1.62779	0.0018272	-1.05961	0.625995	1.53622	0.00406772
EYA3	-1.2825	0.0932195	1.17961	0.246808	-1.17744	0.250255	1.00184	0.989372
MAPK6	1.02165	0.937419	3.43696	0.0017489	-1.02564	0.925979	3.35103	0.00186849
HNRNPA0	1.06439	0.373883	1.01787	0.796935	-1.07898	0.283255	-1.06004	0.404857
CDK12	1.05549	0.543917	-1.03132	0.727051	1.24228	0.0304228	1.20455	0.0558165
ASH1L	1.12828	0.299205	1.0928	0.438597	1.42069	0.00985119	1.55254	0.00261505
GLYR1	1.03127	0.599644	1.03499	0.55832	1.0595	0.332959	1.09657	0.135735
JAK3	-1.03081	0.718259	-1.40369	0.00204079	-1.0339	0.692234	-1.45127	0.00107951
PPP4R3A	-1.14088	0.0550576	1.03211	0.613598	-1.03918	0.540523	-1.00685	0.912654
BTN3A1	-1.04356	0.778679	-1.63919	0.00844365	1.09395	0.557269	-1.49842	0.0226381
CHD8	1.03562	0.610527	-1.07916	0.279149	1.1738	0.0370713	1.08769	0.235643
PNRC2	1.03579	0.608789	1.0788	0.281162	1.09735	0.193264	1.18382	0.029792
AP2B1	1.07484	0.25162	1.00478	0.937497	1.20384	0.0108002	1.2096	0.00942666
OGT	-1.00944	0.881215	-1.03354	0.602174	1.06033	0.361739	1.02592	0.685185
KIF3B	-1.23467	0.0357122	-1.31509	0.010428	1.03327	0.7141	-1.27275	0.0198504
ANKRD44	-1.04955	0.652969	-1.06234	0.575498	1.09203	0.41857	1.02794	0.79764
PSTPIP2	1.02694	0.848983	-1.30677	0.0800608	1.22706	0.164391	-1.06496	0.654825
MBD1	1.0337	0.558677	-1.07644	0.20877	1.08216	0.180293	1.00532	0.924814
RPL37A	-1.04226	0.560535	1.04447	0.540693	-1.2148	0.0178831	-1.16308	0.0527302
KCNH4	-1.04546	0.733757	-1.06236	0.646215	-1.10934	0.433691	-1.17851	0.227236
RETREG2	-1.05082	0.700319	1.25461	0.101604	-1.00802	0.950321	1.24463	0.112735
FOS	-1.26931	0.205914	-2.56284	0.000525755	-1.03013	0.869068	-2.64007	0.000426354
TMEM43	1.07547	0.349867	-1.08326	0.306904	1.10013	0.227394	1.01557	0.839376
G3BP2	1.18901	0.0410493	1.09601	0.242267	1.27638	0.00800117	1.39892	0.00108485
HP1BP3	1.04239	0.555865	1.0647	0.379079	1.11679	0.136317	1.18904	0.0294677
ZC3H12C	1.07851	0.756666	2.70825	0.00294885	1.10055	0.695225	2.98056	0.00160411
HMGCR	-1.34032	0.00284489	1.02879	0.710769	-1.03741	0.632541	-1.00837	0.913092
IFI6	-1.05655	0.819279	1.68185	0.0570267	-1.20192	0.451036	1.3993	0.188719
ZSWIM4	1.15498	0.171678	1.17716	0.127021	1.04143	0.686789	1.22592	0.0643237
NRBP1	-1.08293	0.210857	-1.03715	0.554169	-1.06596	0.309051	-1.10556	0.123292
PCF11	1.00629	0.937395	1.15192	0.0995	1.18615	0.0531147	1.36635	0.00251122
S100A12	-1.49311	0.000970503	-1.26882	0.0206687	-1.23501	0.035218	-1.567	0.000424226
RUFY1	1.07899	0.267013	1.06965	0.322642	1.11175	0.132499	1.18918	0.0232634
KCMF1	-1.07773	0.294158	-1.02379	0.735212	-1.043	0.547409	-1.06781	0.355124
IL6ST	1.01606	0.89145	-1.10066	0.419287	1.33507	0.0296906	1.21297	0.122175
CHFR	1.03991	0.576028	1.06138	0.399836	1.10078	0.18654	1.16834	0.0446385
SATB1	1.1044	0.286429	-1.15108	0.14188	1.14014	0.167663	-1.0096	0.915957
CALCOCO2	-1.03338	0.616525	-1.09244	0.194362	1.06329	0.357049	-1.02742	0.67938
COPB1	-1.02644	0.711944	-1.09579	0.212662	1.07841	0.297619	-1.01611	0.820889
TPM4	1.38348	0.0161353	1.02162	0.852257	1.24022	0.0840595	1.26703	0.0614843
RNF185	-1.07489	0.621212	1.36068	0.0571685	1.07593	0.616464	1.46399	0.0240972
TPR	1.05591	0.502862	1.0254	0.755249	1.24993	0.0173565	1.28168	0.0101464
FOXO3	2.00575	1.05e-05	-1.20994	0.0487953	2.32327	1.98254e-06	1.92016	1.83896e-05
SKP1	-1.1145	0.10881	-1.06377	0.339025	-1.07567	0.263702	-1.14427	0.0535086
KDM1B	1.74542	0.000111108	1.20264	0.0679616	1.77083	9.06915e-05	2.12967	8.72418e-06
SAR1A	1.00917	0.872556	-1.10818	0.0938349	1.08887	0.155885	-1.01773	0.757858
CISH	1.3041	0.603681	2.52574	0.114627	1.19467	0.724088	3.01742	0.0683451
ITPRID2	1.12265	0.234453	-1.28049	0.022283	1.35733	0.00762349	1.06001	0.539021
KDM4B	1.5448	7.68e-06	-1.05675	0.309218	1.39759	7.11704e-05	1.32253	0.000295861
RPL37	-1.03026	0.682221	-1.01098	0.880264	-1.10919	0.173423	-1.12137	0.136379
TMSB10	-1.25251	0.0239132	-1.11118	0.239973	-1.35339	0.00504059	-1.50386	0.000708697
NCOA2	1.19114	0.138928	1.15976	0.202236	1.43707	0.00773717	1.66665	0.000885706
ABHD17A	-1.01027	0.871199	-1.03929	0.54456	-1.20552	0.0125375	-1.25288	0.00438288
SMARCA5	1.7674	8.03e-05	-1.07824	0.415249	1.88103	3.44847e-05	1.74454	9.87465e-05
ARHGAP26	-1.01127	0.906419	1.23814	0.0446706	1.02728	0.777781	1.27192	0.0272743
TGFBR1	-1.13507	0.530817	2.05881	0.00556628	-1.07266	0.72624	1.91936	0.00924977
KCTD20	-1.00426	0.961496	1.03274	0.715086	-1.03388	0.706121	-1.0011	0.989992
FAM168B	1.04436	0.643451	1.18494	0.0923185	1.0808	0.412994	1.28068	0.0217293
HERPUD1	1.22985	0.00832684	1.04362	0.513793	1.15091	0.0500206	1.20111	0.0157798
ZNF292	1.09203	0.628263	1.448	0.065275	1.30841	0.160024	1.89458	0.00556006
EXTL3	1.13197	0.223979	-2.14938	1.34826197494836e-05	1.29551	0.0222572	-1.6591	0.000372137
TXNDC12	-1.04621	0.492406	-1.1079	0.13729	1.05367	0.429101	-1.05147	0.447103
TOR1AIP1	-1.00034	0.997528	-1.15238	0.209143	1.09255	0.421389	-1.05476	0.62566
SP2	1.04303	0.479773	-1.03451	0.567636	1.13093	0.0578572	1.0932	0.151632
ATXN1	-1.15339	0.119863	1.08263	0.366499	1.07189	0.427325	1.16046	0.106747
MOSPD2	1.37935	0.0027851	1.08594	0.335484	1.45851	0.000959722	1.58386	0.000221953
LPCAT2	1.04655	0.626138	-1.10677	0.288918	1.2485	0.0344388	1.12806	0.213965
MATR3	-1.00106	0.987371	1.13293	0.0856205	1.01678	0.804408	1.15194	0.0561292
HIPK3	1.02195	0.828293	-1.12987	0.23906	1.41122	0.00557969	1.24901	0.0460708
AKT2	-1.0357	0.597101	-1.14946	0.0555942	-1.05236	0.445672	-1.20964	0.0143354
CD79A	1.05816	0.556454	1.19767	0.0809188	-1.3172	0.0142361	-1.0998	0.330535
SUMO2	-1.06823	0.242504	-1.03311	0.553507	-1.03868	0.491441	-1.07308	0.213936
SNX18	-1.36392	0.00519695	-1.37322	0.00453292	-1.23201	0.0374944	-1.69182	0.000131275
PHF20	-1.25219	0.00463088	1.03966	0.543681	-1.08006	0.241794	-1.03886	0.551535
RPL36AL	-1.11641	0.155349	-1.171	0.0521545	-1.08362	0.288466	-1.26893	0.00772798
MAPK1IP1L	-1.00947	0.893565	1.03366	0.640633	1.05648	0.442835	1.09204	0.229054
P2RY13	-1.654	0.140757	1.0348	0.916371	-1.45862	0.254737	-1.40957	0.306097
STK17B	-1.46875	0.00217309	-1.06994	0.485938	-1.2321	0.0500878	-1.31828	0.0145657
SLC19A1	1.25766	0.00985892	-1.325	0.00297137	1.30806	0.00398835	-1.01295	0.86188
GSK3B	-1.00641	0.935972	1.17663	0.0626137	1.06897	0.409931	1.25779	0.0144225
SH3GL1	-1.11239	0.115285	-1.01486	0.815977	-1.10403	0.140147	-1.12043	0.0955842
FAS	-1.09649	0.377203	1.25952	0.0434029	-1.10828	0.326376	1.13647	0.228603
KLF2	-1.03008	0.7786	1.05338	0.623855	-1.15943	0.180385	-1.10068	0.373541
DIP2B	-1.16699	0.212293	1.21811	0.118919	1.06101	0.619842	1.29243	0.051343
SCYL1	-1.0676	0.405846	1.13953	0.11404	-1.11748	0.171338	1.01973	0.800912
ZNF467	-1.27225	0.00529166	-1.31963	0.0021904	-1.11217	0.147745	-1.46765	0.000215642
MAF1	-1.01528	0.818137	-1.14811	0.0571599	-1.10748	0.143449	-1.27151	0.00391161
MBD2	-1.01568	0.770557	-1.20569	0.0048672	1.05208	0.351408	-1.14601	0.0254744
SETD2	1.08919	0.362544	-1.02913	0.754771	1.27635	0.0215343	1.24021	0.0373882
SFT2D1	1.10662	0.121876	1.05576	0.386757	1.07639	0.247527	1.13641	0.0587944
SPOCK2	1.14536	0.118632	-1.01638	0.842206	-1.10687	0.230125	-1.125	0.169613
CD300A	-1.854	0.0646923	2.67502	0.0099101	-1.66036	0.115666	1.6111	0.144611
UBE2D2	-1.05214	0.384985	-1.04495	0.450233	-1.06124	0.313181	-1.10894	0.0944523
UBE2J1	1.16329	0.0503287	-1.11656	0.136145	1.28745	0.00405681	1.15305	0.0626441
LGALS9	3.06781	7.45e-07	1.23571	0.0625546	2.41943	6.06252e-06	2.98971	9.12116e-07
USP3	-1.16968	0.11744	-1.53143	0.000936562	-1.11159	0.274675	-1.70232	0.000180761
ANKRD11	1.14657	0.049949	1.03251	0.613118	1.19132	0.0171812	1.23006	0.00709976
ACVR1B	6.20492	1.06e-08	1.20959	0.0905889	4.48561	5.89967e-08	5.42574	2.07159e-08
PAF1	-1.09322	0.217307	-1.1137	0.142539	-1.07719	0.297517	-1.19966	0.0227968
CHSY1	5.20451	1.51e-05	1.14646	0.480611	4.31842	3.78744e-05	4.95088	1.97869e-05
CHMP5	1.01081	0.890648	-1.01348	0.864147	1.04329	0.5908	1.02941	0.712169
GOLGA2	1.07073	0.371496	-1.12266	0.144547	1.10349	0.207489	-1.01737	0.818439
DHX8	1.02179	0.716504	-1.10125	0.125677	1.13352	0.0551612	1.0293	0.627564
PCNX3	1.0752	0.221046	-1.04913	0.408209	1.07586	0.217629	1.02548	0.660306
PFDN5	-1.1686	0.0945985	1.10832	0.250928	-1.22193	0.0388875	-1.10251	0.274409
PSME3	-1.11368	0.100051	1.00214	0.971927	-1.01905	0.757192	-1.01687	0.783943
BBC3	-1.35097	0.0304947	-1.24522	0.0962359	-1.41445	0.0158124	-1.7613	0.000856069
MEPCE	-1.00219	0.978748	1.01117	0.892769	-1.15847	0.0970069	-1.14567	0.121918
CTSH	-1.05161	0.578852	-1.61188	0.000301613	-1.09972	0.304646	-1.77261	7.26873e-05
HMBOX1	1.00246	0.968629	-1.034	0.595085	1.19163	0.0165467	1.15244	0.0422652
MAX	1.29148	0.00119711	-1.12823	0.0609298	1.19914	0.00988422	1.06285	0.310938
ZBTB7A	1.07625	0.284687	1.02552	0.706512	1.07512	0.291232	1.10256	0.164106
VPS37C	-1.16325	0.113447	1.26912	0.0212134	-1.16774	0.105523	1.08681	0.362641
TSC22D2	1.01739	0.864498	1.5196	0.00172903	-1.00281	0.977781	1.51534	0.0017988
FBXW7	-1.15242	0.0792648	-1.03868	0.612512	1.06259	0.422389	1.02302	0.760547
SPEN	-1.01228	0.901975	1.12118	0.26297	1.16966	0.135429	1.31139	0.0188059
RBM25	-1.00557	0.92452	1.01	0.865165	1.05562	0.365697	1.06618	0.28828
MACF1	1.12824	0.253039	1.26202	0.0416758	2.10891	2.2612e-05	2.66149	2.22861e-06
APAF1	-1.08696	0.434845	-1.30293	0.0276421	1.11348	0.319558	-1.17015	0.158011
HPCAL1	-1.03489	0.872659	3.70562	0.000217216	-1.20687	0.38751	3.07043	0.000615283
RBM38	1.09667	0.198296	1.12764	0.103229	-1.11929	0.123586	1.00747	0.913849
SREBF1	1.70302	7.57e-06	1.1842	0.0228007	1.39472	0.000358265	1.65163	1.27212e-05
PTPN7	-1.22998	0.0304051	1.40904	0.00193504	-1.05385	0.536695	1.33704	0.00541764
CLPTM1	-1.09073	0.131276	-1.1036	0.0917218	-1.06035	0.293405	-1.1702	0.0139915
STAU1	-1.0108	0.858585	-1.00945	0.87597	1.0804	0.217562	1.07029	0.27458
APOL2	-1.13477	0.132754	-1.24437	0.0179857	-1.07525	0.369971	-1.33802	0.00371512
HSPA13	1.04757	0.621623	-1.15191	0.152243	1.21758	0.0567652	1.05701	0.557461
TGIF1	1.30615	0.266472	1.96886	0.0168001	1.11172	0.648439	2.18882	0.00824355
CCDC93	1.2204	0.338787	1.77889	0.0185572	1.18905	0.401793	2.11519	0.00486301
ARHGAP27P1	-1.02604	0.798787	-1.32048	0.0179586	-1.06639	0.528688	-1.40815	0.00607666
TMC6	1.67867	0.000230941	1.30237	0.0169326	1.43101	0.00304137	1.86371	5.43605e-05
ALPL	-1.33718	0.013321	-1.11437	0.289451	-1.26102	0.0375754	-1.40523	0.00564438
SNX27	1.0099	0.951916	1.33931	0.10122	1.14658	0.411434	1.53562	0.0249959
EXOC7	-1.00775	0.905616	-1.16448	0.0375784	1.00933	0.886703	-1.15373	0.0481531
CDKN1B	-1.11093	0.121809	-1.44119	0.000162063	-1.04864	0.463164	-1.51129	6.07189e-05
ESRRA	-1.17387	0.076054	-1.09733	0.278059	-1.23947	0.0244325	-1.36011	0.00357643
MVP	-1.10618	0.275165	-1.13532	0.177014	-1.15169	0.13774	-1.30754	0.012136
FAM91A1	1.08807	0.281057	-1.00161	0.983039	1.2838	0.00715848	1.28173	0.00742743
SH3BP5	-1.79491	0.0165464	1.77504	0.0189911	-1.6113	0.0393851	1.10162	0.637171
ATP6AP2	-1.05696	0.378707	1.00013	0.998363	-1.0738	0.264143	-1.07366	0.264838
CLEC7A	-1.48108	0.00896688	1.0752	0.563059	-1.1373	0.312622	-1.05776	0.653347
HK2	1.28248	0.186719	-1.56234	0.0314615	1.47395	0.053053	-1.05997	0.748151
RPL31	-1.04793	0.469475	1.02407	0.71045	-1.17525	0.0269095	-1.14763	0.0515618
SAP30BP	-1.04331	0.59655	-1.11019	0.207227	-1.08333	0.326668	-1.2027	0.0388435
CPNE1	1.00655	0.913361	-1.05744	0.362286	-1.01625	0.788513	-1.07462	0.246902
PHF2	1.03823	0.685388	-1.0488	0.60828	1.14359	0.166883	1.09038	0.360031
CCR7	1.0271	0.765452	1.58582	0.00037155	-1.1267	0.200902	1.40748	0.00295209
OLR1	1.33946	0.0645331	-1.02433	0.867045	1.08648	0.565992	1.06067	0.682631
GNG5	1.194	0.0241577	1.069	0.341341	1.16739	0.0429523	1.24794	0.00785182
LAMTOR1	-1.12716	0.431147	1.14389	0.381499	-1.1319	0.415497	1.01059	0.944174
GLIPR1	-1.10959	0.421255	-1.62494	0.0030781	1.07742	0.561169	-1.50817	0.00825808
VPS39	1.03286	0.574593	-1.17409	0.0164842	1.07566	0.220009	-1.09151	0.147324
BLOC1S2	-1.17243	0.124832	1.15596	0.158791	-1.06847	0.501029	1.08188	0.427045
CHCHD2	1.03867	0.588405	1.04071	0.569528	-1.06529	0.373125	-1.02362	0.73797
CNEP1R1	-1.35947	0.0011949	-1.26776	0.0061656	-1.12269	0.122345	-1.4233	0.000442264
TRAPPC5	-1.3069	0.0235495	-1.50014	0.00237839	-1.27058	0.0379996	-1.90605	8.05648e-05
RABGEF1	1.1893	0.183027	1.08733	0.506516	1.30447	0.0532948	1.41839	0.0165252
GCC1	-1.08484	0.192071	-1.17029	0.022364	1.07015	0.271286	-1.09358	0.155452
CERS2	-1.18196	0.0288209	1.05357	0.444179	-1.18701	0.0257585	-1.12666	0.0988799
AURKAIP1	-1.09095	0.347918	-1.08337	0.385687	-1.16815	0.109302	-1.26554	0.0239563
IFIT1	-1.04856	0.894037	2.59067	0.0274464	1.09959	0.789054	2.84868	0.0188476
IFITM3	-1.2747	0.0303017	-1.07219	0.485434	-1.19449	0.0944398	-1.28072	0.0280166
RBL2	1.18104	0.101377	-1.1627	0.133131	1.30071	0.0173548	1.1187	0.252727
RNF41	-1.0522	0.469606	-1.15009	0.065948	1.00972	0.889337	-1.13903	0.0838487
PARP9	1.07466	0.678204	1.59302	0.0224378	1.16253	0.3929	1.85193	0.00551234
UBQLN1	-1.01752	0.785488	1.08512	0.217798	1.04078	0.534295	1.12937	0.078747
CALM1	-1.03255	0.59736	1.05182	0.40969	-1.11457	0.0945658	-1.05966	0.346929
PPIB	-1.10145	0.30241	-1.3137	0.0119886	-1.16195	0.122409	-1.52645	0.000793801
AP1S2	1.08375	0.42985	1.0926	0.387585	1.14065	0.208098	1.24628	0.0484859
RLIM	-1.07768	0.484047	1.13699	0.24055	1.06528	0.552572	1.21121	0.0931213
DDX60L	-1.08879	0.691516	1.2697	0.285123	1.0809	0.716277	1.37242	0.168314
N4BP2L2	-1.08045	0.182513	-1.03634	0.52361	1.0124	0.824135	-1.02365	0.674382
P2RX4	-1.621	0.00531412	1.54425	0.00967252	-1.37006	0.0420363	1.12714	0.397571
CD47	1.0172	0.782218	1.17599	0.0224403	1.0572	0.376071	1.24326	0.00468662
GGT1	-1.44276	0.0902588	1.64434	0.0311903	-1.23723	0.297591	1.32904	0.178849
TBC1D2	1.02773	0.944962	4.38185	0.00622846	-1.05153	0.898507	4.16712	0.00755391
IL2RB	1.09818	0.734939	-1.21306	0.497714	1.02486	0.929083	-1.18364	0.555367
CTNNA1	1.0415	0.54513	1.02085	0.757141	1.17184	0.0348559	1.19627	0.020266
SRSF1	1.05749	0.30657	1.1085	0.07526	1.10398	0.0857005	1.22376	0.00302337
NECTIN1	-1.03114	0.762641	-1.01806	0.86003	1.02917	0.777049	1.01091	0.91493
LMTK2	5.43549	2.38e-08	-1.05434	0.618335	5.4208	2.45798e-08	5.14142	3.19156e-08
RPS5	-1.03628	0.616957	1.07034	0.348138	-1.20316	0.0232649	-1.12409	0.12147
BPI	-1.0104	0.858772	1.10411	0.111149	-1.11408	0.085873	-1.00903	0.87718
PDE7A	1.01979	0.778538	1.19545	0.0251412	1.09687	0.20255	1.31125	0.00256557
XIAP	1.13414	0.178913	1.25121	0.0278422	1.25318	0.0270038	1.568	0.000434046
NFYA	-1.04574	0.520977	1.03311	0.638435	1.10709	0.161476	1.14374	0.0738664
HM13	-1.12013	0.671904	1.63881	0.0950084	-1.21011	0.480587	1.35427	0.281231
DHX9	1.08342	0.257571	1.20017	0.0211453	1.09658	0.197171	1.31608	0.00211669
DAGLB	1.01864	0.879996	-1.5446	0.00471042	-1.00172	0.988839	-1.54725	0.00455674
SIRT7	-1.00149	0.989365	-1.18822	0.143861	-1.01055	0.925027	-1.20075	0.124791
CDA	2.24238	1.39e-05	-1.38028	0.010157	1.73923	0.000296796	1.26006	0.0460956
SREBF2	1.05224	0.446161	1.18483	0.0247624	-1.00951	0.885719	1.17367	0.0318643
SMARCD2	1.05493	0.406061	-1.08244	0.227964	1.04555	0.486596	-1.03528	0.586254
TSPYL1	-1.10297	0.154259	-1.0901	0.204748	-1.0209	0.751554	-1.11289	0.123735
GTF2A1	-1.12897	0.405302	1.39414	0.0402014	1.06708	0.651454	1.48765	0.0181879
GPS2	-1.19188	0.059168	-1.1911	0.059994	-1.12843	0.173446	-1.34408	0.0050681
RPL27	-1.04986	0.512124	1.02064	0.781309	-1.1419	0.093807	-1.11881	0.148126
TMEM248	1.04174	0.449484	1.04273	0.439303	1.02339	0.665716	1.06713	0.239629
UBE2W	-1.15786	0.487148	1.00697	0.973579	-1.02177	0.917466	-1.0147	0.94463
RBM33	1.09289	0.169556	-1.11228	0.106619	1.2257	0.00691035	1.10197	0.136639
SLC31A2	1.2278	0.0397722	1.07923	0.401061	1.15722	0.123425	1.24891	0.0285484
SAP25	1.94699	0.00123889	-1.3159	0.0899732	1.80688	0.0026973	1.37311	0.0570288
RER1	-1.06355	0.359393	-1.12166	0.103707	-1.04503	0.50793	-1.17217	0.0328369
ADA	-1.38539	0.0468248	-1.15713	0.332302	-1.42582	0.0336385	-1.64986	0.00618503
KLHL24	1.12053	0.516277	1.71182	0.0115792	1.14072	0.454419	1.95271	0.00338532
RHOT2	-1.03637	0.731441	-1.11593	0.303598	-1.1714	0.150298	-1.30719	0.0248012
SNRNP70	-1.03859	0.702909	-1.01445	0.884584	-1.19845	0.0907761	-1.21577	0.0712015
UBE2Q1	-1.0321	0.757392	1.11747	0.291736	-1.01059	0.917782	1.10576	0.337278
HIF1AN	-1.00996	0.856059	-1.23064	0.00299743	1.09411	0.122158	-1.12479	0.0517404
MYLIP	1.44179	0.000240259	-1.05547	0.429442	1.51565	8.76238e-05	1.436	0.000262015
RNF44	1.01272	0.836051	-1.13248	0.0631533	1.02681	0.666088	-1.10291	0.130981
NUP58	1.15249	0.139086	1.1117	0.257916	1.3179	0.0108919	1.4651	0.00153354
RPS15	-1.01764	0.849612	1.0825	0.398151	-1.25092	0.0319156	-1.15558	0.139287
SNW1	-1.06322	0.301625	-1.05888	0.333314	1.04234	0.478202	-1.01587	0.785352
PLSCR1	1.28789	0.254913	1.37172	0.167021	1.17335	0.460967	1.60952	0.0515591
RNPEPL1	1.02002	0.804216	-1.1711	0.0702007	-1.20531	0.0377882	-1.41155	0.00132299
CSF1	1.2491	0.520748	3.2358	0.0076568	1.0584	0.86575	3.42477	0.00614625
SELPLG	-1.01617	0.909375	1.43867	0.0259284	-1.14288	0.35448	1.2588	0.12792
AP2A1	1.04367	0.494765	-1.12534	0.0788796	1.03335	0.59847	-1.08901	0.187939
EML2	2.53735	2.57e-06	1.42577	0.0043308	2.00948	3.08258e-05	2.86506	8.81345e-07
ENSA	1.34547	0.001196	-1.13517	0.0847868	1.27553	0.00433162	1.12365	0.109178
ARPP19	1.17252	0.0473105	1.0127	0.861157	1.23248	0.0141171	1.24813	0.0104449
SBF2	1.04587	0.666027	1.10281	0.354583	1.28876	0.0309735	1.42127	0.00602334
LINC00877	-1.68427	0.00191637	-1.8211	0.0007646	-1.59315	0.00394659	-2.90128	8.26953e-06
[truncated: 13,677 more rows]
