# Supplementary material for: The interplay between hormonal vitamin D and lipopolysaccharide signaling on human neutrophil transcriptional responses
Source: Front Immunol. 2025 Oct 3;16:1683913. doi: 10.3389/fimmu.2025.1683913 (PMC12531266; doi:10.3389/fimmu.2025.1683913)
Supplement: Supplementary file 3 [file Table2.xlsx]

## Sheet: compareCluster_enrich_GO_CC
	Cluster	ID	Description	GeneRatio	BgRatio	pvalue	p.adjust	qvalue	geneID	Count
1	DvC	GO:0009897	external side of plasma membrane	39/776	387/19886	6.51731486545703e-08	3.16089770974666e-05	2.929361523737e-05	929/57823/1889/5328/3684/8140/19/81539/933/2219/51311/9619/214/3593/958/920/5621/10148/7056/7293/4065/762/941/3136/3643/80380/912/8792/948/3077/729230/339390/30835/10332/3568/165530/7412/100507436/50489	39
2	DvC	GO:0070820	tertiary granule	20/776	164/19886	6.45516045787249e-06	0.00156538	0.00145071	5328/5004/6515/8778/28988/4318/199675/3684/116844/23601/820/634/22918/11322/978/5799/1378/8836/230/3903	20
3	DvC	GO:0045178	basal part of cell	27/776	301/19886	5.46200284552983e-05	0.00665642	0.00616883	960/490/2760/8140/19/81539/634/64116/23332/1906/9120/1317/6510/6526/7779/389015/4035/8714/10630/912/846/1000/3077/5028/340547/3773/11309	27
4	DvC	GO:0042581	specific granule	18/776	160/19886	5.4898287085763e-05	0.00665642	0.00616883	7133/5328/10970/5004/6515/199675/3684/116844/1522/23601/820/634/5005/22918/11322/8836/3903/948	18
5	DvC	GO:0045121	membrane raft	25/776	286/19886	0.00015313	0.0130709	0.0121135	929/7133/3937/23433/3684/19/7096/1201/3717/10333/920/5621/1378/284119/949/3643/10630/999/161742/8792/948/1000/349667/2013/4099	25
6	DvC	GO:0098857	membrane microdomain	25/776	287/19886	0.000161702	0.0130709	0.0121135	929/7133/3937/23433/3684/19/7096/1201/3717/10333/920/5621/1378/284119/949/3643/10630/999/161742/8792/948/1000/349667/2013/4099	25
7	DvC	GO:0035579	specific granule membrane	12/776	91/19886	0.000213527	0.0147944	0.0137107	7133/5328/10970/6515/199675/3684/23601/634/22918/11322/3903/948	12
8	DvC	GO:0009925	basal plasma membrane	24/776	282/19886	0.000306383	0.0173103	0.0160424	960/490/2760/8140/19/81539/634/64116/9120/1317/6510/6526/7779/389015/4035/8714/10630/912/846/1000/5028/340547/3773/11309	24
9	DvC	GO:0016323	basolateral plasma membrane	22/776	249/19886	0.000321223	0.0173103	0.0160424	960/490/2760/8140/19/81539/64116/9120/1317/6526/7779/389015/4035/8714/10630/912/846/1000/5028/340547/3773/11309	22
10	DvC	GO:0030666	endocytic vesicle membrane	19/776	202/19886	0.000370176	0.0179535	0.0166384	7096/55647/80223/57192/57089/10333/920/9474/55652/1839/154/949/3136/4035/948/338382/554/9727/50489	19
11	DvC	GO:0070821	tertiary granule membrane	10/776	73/19886	0.000519239	0.0228937	0.0212168	5328/6515/8778/199675/3684/23601/634/22918/11322/3903	10
12	LPSvC	GO:0005774	vacuolar membrane	85/1385	484/19886	1.65563112592051e-15	9.28809061641406e-13	7.9121740122938e-13	5660/1509/967/25798/9043/527/84557/968/1186/11342/3916/1213/121260/6520/528/4074/201163/8763/57192/55207/96459/80183/57617/25978/5476/28962/1201/58528/64121/23503/11010/5025/221955/9296/9545/7226/8895/151636/64116/51311/51382/4033/64747/83985/7405/57600/6009/284129/6272/4864/126321/51606/206358/154664/2776/51256/112770/3117/55652/27072/1497/27074/8876/55697/54664/401258/54896/26503/1185/130340/11…	85
13	LPSvC	GO:0005765	lysosomal membrane	78/1385	441/19886	1.68086815571594e-14	3.14322345118881e-12	2.67759348314048e-12	5660/1509/967/25798/9043/527/968/1186/11342/3916/1213/121260/6520/528/4074/201163/8763/57192/55207/96459/57617/25978/5476/28962/1201/58528/64121/23503/11010/5025/221955/9296/9545/7226/8895/151636/64116/51311/51382/4033/64747/83985/57600/6009/284129/6272/4864/126321/51606/206358/154664/2776/51256/112770/3117/55652/27072/1497/27074/8876/54664/401258/54896/26503/1185/130340/1183/10825/55238/124997/1…	78
14	LPSvC	GO:0098852	lytic vacuole membrane	78/1385	441/19886	1.68086815571594e-14	3.14322345118881e-12	2.67759348314048e-12	5660/1509/967/25798/9043/527/968/1186/11342/3916/1213/121260/6520/528/4074/201163/8763/57192/55207/96459/57617/25978/5476/28962/1201/58528/64121/23503/11010/5025/221955/9296/9545/7226/8895/151636/64116/51311/51382/4033/64747/83985/57600/6009/284129/6272/4864/126321/51606/206358/154664/2776/51256/112770/3117/55652/27072/1497/27074/8876/54664/401258/54896/26503/1185/130340/1183/10825/55238/124997/1…	78
15	LPSvC	GO:0030667	secretory granule membrane	50/1385	314/19886	3.27326860494281e-08	4.59075921843228e-06	3.91069459643167e-06	5660/3687/5328/3482/3958/967/25798/2215/527/6793/2319/968/3579/10890/3916/5175/121260/199675/4311/8514/10326/4179/966/3577/634/11314/11010/9545/7226/8895/338339/51382/4033/3708/10288/154664/27074/8876/401258/928/51706/3903/84519/1832/2204/857/170370/51365/83639/94121	50
16	LPSvC	GO:0009897	external side of plasma membrane	55/1385	387/19886	3.42704098698718e-07	3.84513998739961e-05	3.27552970124669e-05	3687/5328/9034/9308/2015/3579/3597/3916/1230/7048/966/7037/933/3577/2936/2214/11119/1236/3554/51311/338339/79908/8832/8482/2022/5027/1524/50615/8754/3559/8784/928/941/9332/10825/1232/343413/3679/2057/3681/2209/1636/93978/9173/729230/6948/30835/55576/283316/2829/3568/3596/64109/165530/50489	55
17	LPSvC	GO:0030666	endocytic vesicle membrane	35/1385	202/19886	4.87565474659526e-07	4.55873718806657e-05	3.88341623676184e-05	3482/527/10890/3916/1213/4074/7096/55647/80223/7037/57192/6810/10981/3117/55652/2069/81029/928/9856/79971/9332/154/23166/4035/7474/7855/2209/2210/4481/338382/857/55576/85439/50489/54361	35
18	LPSvC	GO:0005766	primary lysosome	28/1385	155/19886	2.85977007038847e-06	0.000200541	0.000170834	5660/4069/11240/967/25798/527/968/4332/3916/55313/8804/10577/51316/5476/11010/54472/9545/8895/4033/3074/2717/3073/411/10493/154664/8876/401258/8836	28
19	LPSvC	GO:0042582	azurophil granule	28/1385	155/19886	2.85977007038847e-06	0.000200541	0.000170834	5660/4069/11240/967/25798/527/968/4332/3916/55313/8804/10577/51316/5476/11010/54472/9545/8895/4033/3074/2717/3073/411/10493/154664/8876/401258/8836	28
20	LPSvC	GO:0005769	early endosome	55/1385	427/19886	7.38036783818241e-06	0.000460043	0.000391893	3482/11252/121260/9765/4311/57561/10228/7037/933/57617/8877/1201/253725/23503/54520/54472/9100/151636/57590/7405/387680/29062/6478/6272/10981/9897/29886/5245/115123/27072/27074/55697/29934/55435/9856/130340/79971/84868/1183/645811/154/10825/8639/124997/123606/4035/7855/2209/2210/10457/857/9372/93082/50489/152273	55
21	LPSvC	GO:0043202	lysosomal lumen	20/1385	98/19886	1.13957905473289e-05	0.000590053	0.000502643	5660/1509/10437/427/1200/10577/5476/3074/2717/3073/411/6448/375790/6385/1462/8722/6948/2629/2331/1515	20
22	LPSvC	GO:0005775	vacuolar lumen	29/1385	176/19886	1.24354708923452e-05	0.000590053	0.000502643	5660/1509/4069/11240/10437/427/1200/4332/55313/8804/10577/51316/5476/54472/3074/2717/3073/411/6448/10493/8836/375790/6385/1462/8722/6948/2629/2331/1515	29
23	LPSvC	GO:0005767	secondary lysosome	8/1385	18/19886	1.26214446963035e-05	0.000590053	0.000502643	653361/4688/8031/120892/84557/3916/1201/1393	8
24	LPSvC	GO:0030139	endocytic vesicle	46/1385	348/19886	2.09372794297937e-05	0.000903524	0.000769678	653361/4688/3482/527/2319/10890/3916/1213/4074/7096/55647/10228/80223/7037/57192/6810/8877/81622/7405/10981/3117/55652/1856/2069/81029/928/9856/79971/5287/4641/9332/154/23166/4035/7474/51284/7855/2209/2210/4481/338382/857/55576/85439/50489/54361	46
25	LPSvC	GO:0070820	tertiary granule	27/1385	164/19886	2.48483994430482e-05	0.000995711	0.000848209	1509/3687/5328/4069/3958/427/5768/527/3916/199675/8514/1476/966/7077/634/11314/1512/7226/338339/10288/8836/1471/126014/5806/3903/1832/2204	27
26	LPSvC	GO:0062023	collagen-containing extracellular matrix	52/1385	429/19886	6.72333839076746e-05	0.00251453	0.00214203	5660/1509/6279/3958/55914/1955/5315/1476/7077/80781/1512/10875/8482/81029/375790/1462/2335/6422/1310/8722/7450/64499/1284/4052/7869/2161/7045/7177/7474/3898/4856/9518/89797/5118/1000/5270/255631/9423/1296/127435/713/43/5654/85301/8483/3371/1282/2331/2006/57642/9510/712	52
27	LPSvC	GO:0070382	exocytic vesicle	33/1385	232/19886	7.17451309015223e-05	0.00251556	0.00214291	120892/527/490/10890/3916/4311/528/79772/10228/81565/1201/9296/9545/51382/51606/51138/30061/84062/26503/1183/115827/26509/118426/1809/5866/6570/6536/10497/85439/22895/80307/90019/94121	33
28	LPSvC	GO:0044853	plasma membrane raft	20/1385	112/19886	8.53930735082107e-05	0.00281797	0.00240052	3937/120892/2319/11252/5566/7048/23603/1201/3717/26509/10825/3667/999/84830/1000/7035/4118/51338/857/83639	20
29	LPSvC	GO:0035577	azurophil granule membrane	13/1385	58/19886	0.000141081	0.00439702	0.00374565	5660/967/25798/527/968/3916/11010/9545/8895/4033/154664/8876/401258	13
30	LPSvC	GO:0030669	clathrin-coated endocytic vesicle membrane	15/1385	74/19886	0.000149767	0.00442208	0.003767	3482/1213/4074/7037/3117/2069/928/9856/154/7474/7855/2209/2210/85439/50489	15
31	LPSvC	GO:0030665	clathrin-coated vesicle membrane	22/1385	136/19886	0.000176107	0.00493981	0.00420804	3482/527/1213/528/4074/7037/9296/51382/51606/3117/2069/928/9856/130340/154/7474/7855/2209/2210/6570/85439/50489	22
32	LPSvC	GO:0045121	membrane raft	37/1385	286/19886	0.000200903	0.00536697	0.00457192	1509/3937/120892/1200/2319/11252/5175/5566/4311/7048/962/7096/8613/23603/1201/8871/7046/3717/4864/84790/4641/26509/10825/3667/4923/219699/999/6506/79870/84830/1000/349667/7035/4118/51338/857/83639	37
33	LPSvC	GO:0098857	membrane microdomain	37/1385	287/19886	0.000215527	0.00549593	0.00468178	1509/3937/120892/1200/2319/11252/5175/5566/4311/7048/962/7096/8613/23603/1201/8871/7046/3717/4864/84790/4641/26509/10825/3667/4923/219699/999/6506/79870/84830/1000/349667/7035/4118/51338/857/83639	37
34	LPSvC	GO:0030136	clathrin-coated vesicle	29/1385	212/19886	0.000374211	0.0091275	0.00777537	3482/527/1213/528/4074/10228/7037/57617/9296/51382/51429/6272/51606/3117/1856/27072/2069/928/9856/130340/154/7450/7474/7855/2209/2210/6570/85439/50489	29
35	LPSvC	GO:0008021	synaptic vesicle	29/1385	213/19886	0.000405012	0.00946716	0.00806471	120892/527/490/3916/4311/528/79772/10228/81565/1201/9296/9545/51382/51606/51138/30061/84062/26503/1183/115827/26509/118426/6570/6536/10497/85439/22895/80307/90019	29
36	LPSvC	GO:0030672	synaptic vesicle membrane	20/1385	126/19886	0.000438895	0.00947001	0.00806714	120892/527/490/528/79772/10228/9296/51382/51606/84062/26503/115827/26509/118426/6570/6536/10497/22895/80307/90019	20
37	LPSvC	GO:0099501	exocytic vesicle membrane	20/1385	126/19886	0.000438895	0.00947001	0.00806714	120892/527/490/528/79772/10228/9296/51382/51606/84062/26503/115827/26509/118426/6570/6536/10497/22895/80307/90019	20
38	LPSvC	GO:0031901	early endosome membrane	27/1385	195/19886	0.000483296	0.00985507	0.00839516	121260/9765/8877/1201/253725/151636/387680/29062/9897/29886/115123/27072/27074/55697/29934/9856/79971/1183/10825/124997/7855/2209/2210/10457/857/9372/50489	27
39	LPSvC	GO:0000221	vacuolar proton-transporting V-type ATPase, V1 domain	5/1385	11/19886	0.000526824	0.00985507	0.00839516	528/9296/51382/51606/245973	5
40	LPSvC	GO:0033180	proton-transporting V-type ATPase, V1 domain	5/1385	11/19886	0.000526824	0.00985507	0.00839516	528/9296/51382/51606/245973	5
41	LPSvC	GO:0043025	neuronal cell body	54/1385	489/19886	0.000527009	0.00985507	0.00839516	2316/653361/120892/6520/4311/4155/81565/933/5025/54800/7226/6324/6478/9897/3249/25861/5027/1524/84062/1762/57699/55238/1269/4130/6252/9481/1728/4651/11346/4923/777/7855/4856/6507/85442/1586/846/57698/8620/349667/57125/6712/729230/114757/3800/94/5137/2048/3770/55811/6543/64699/1393/150	54
42	LPSvC	GO:0045334	clathrin-coated endocytic vesicle	16/1385	92/19886	0.000572874	0.0103672	0.0088314	3482/1213/4074/7037/3117/1856/2069/928/9856/154/7474/7855/2209/2210/85439/50489	16
43	LPSvC	GO:0009925	basal plasma membrane	35/1385	282/19886	0.000639588	0.0112128	0.00955174	29015/120892/55914/2319/490/6520/8613/7037/2035/6810/634/64116/9962/284129/6583/30061/8754/6541/26503/4641/6580/4035/1838/9194/6507/51458/1636/846/1000/6540/1832/6536/6543/83481/150	35
44	LPSvC	GO:0042581	specific granule	23/1385	160/19886	0.000726832	0.0123561	0.0105257	1509/5328/4069/5768/6793/121260/199675/8514/8566/966/7077/6810/634/54472/7226/338339/51382/401258/8836/126014/5806/3903/2204	23
45	LPSvC	GO:0044754	autolysosome	5/1385	12/19886	0.00085144	0.0140488	0.0119676	8031/120892/84557/3916/1201	5
46	LPSvC	GO:0043020	NADPH oxidase complex	6/1385	18/19886	0.00101077	0.0162012	0.0138012	653361/4688/654817/654816/10811/53905	6
47	LPSvC	GO:0045178	basal part of cell	36/1385	301/19886	0.00106475	0.0165923	0.0141344	29015/120892/55914/2319/490/6520/8613/7037/2035/6810/634/64116/9962/284129/6583/30061/8754/6541/26503/4641/6580/4035/1838/9194/6507/51458/1636/846/1000/6540/1832/6536/55811/6543/83481/150	36
48	LPSvC	GO:1904724	tertiary granule lumen	11/1385	55/19886	0.00124868	0.0189327	0.016128	1509/4069/427/5768/1476/7077/1512/8836/1471/126014/5806	11
49	LPSvC	GO:0005901	caveola	14/1385	81/19886	0.00131627	0.0194323	0.0165536	120892/2319/11252/7048/23603/1201/3717/26509/10825/3667/999/84830/7035/857	14
50	LPSvC	GO:0070821	tertiary granule membrane	13/1385	73/19886	0.00145793	0.0209718	0.0178651	3687/5328/527/199675/8514/966/634/11314/7226/338339/10288/3903/2204	13
51	LPSvC	GO:0030133	transport vesicle	47/1385	431/19886	0.00152058	0.0213262	0.0181669	3482/120892/527/490/10890/3916/1213/4311/528/4074/79772/10228/966/81565/83716/634/1201/9296/9545/51382/26258/6272/3708/51606/51138/3117/30061/84062/55435/26503/130340/1183/115827/26509/118426/1809/8082/5866/6570/6536/57221/10497/85439/22895/80307/90019/94121	47
52	LPSvC	GO:0033162	melanosome membrane	6/1385	21/19886	0.00246658	0.0321802	0.0274131	10981/126321/1497/84062/10457/6490	6
53	LPSvC	GO:0045009	chitosome	6/1385	21/19886	0.00246658	0.0321802	0.0274131	10981/126321/1497/84062/10457/6490	6
54	LPSvC	GO:0090741	pigment granule membrane	6/1385	21/19886	0.00246658	0.0321802	0.0274131	10981/126321/1497/84062/10457/6490	6
55	LPSvC	GO:0005604	basement membrane	14/1385	90/19886	0.00364271	0.0464445	0.0395643	55914/1955/80781/375790/2335/1284/7045/3898/9423/1296/43/3371/1282/9510	14
56	LPSvC	GO:0035578	azurophil granule lumen	14/1385	91/19886	0.00403572	0.0493165	0.0420109	4069/11240/4332/55313/8804/10577/51316/5476/54472/3074/2717/411/10493/8836	14
57	LPSvC	GO:0030658	transport vesicle membrane	28/1385	236/19886	0.00404378	0.0493165	0.0420109	120892/527/490/1213/528/79772/10228/966/634/9296/51382/3708/51606/3117/84062/26503/130340/115827/26509/118426/6570/6536/57221/10497/22895/80307/90019/94121	28
58	LPSvC	GO:0005770	late endosome	35/1385	315/19886	0.00423144	0.0498793	0.0424903	5660/3482/120892/967/84557/968/11342/3916/4074/57192/55207/57617/25978/1201/23503/1512/7405/29062/4864/126321/3117/27072/1497/27074/55697/54664/55435/1185/1183/124997/201931/23327/338382/1393/6490	35
59	LPSvC	GO:0005802	trans-Golgi network	30/1385	259/19886	0.00426774	0.0498793	0.0424903	2316/3482/120892/10890/1213/4311/4074/8613/10228/56548/221079/6810/50807/1201/51429/10981/10564/3117/113178/58475/130340/79971/84679/7045/64231/999/338382/79094/2629/54715	30
60	LPSDvC	GO:0005774	vacuolar membrane	88/2053	484/19886	8.77005572073578e-08	4.04587641044609e-05	3.60905814320283e-05	1509/2357/526/10970/7879/967/9043/5908/84557/968/1186/11342/3916/1213/121260/6520/528/4074/8140/201163/8763/57192/55207/96459/25978/5476/28962/58528/64121/23503/11010/221955/9296/9545/7226/8895/151636/56262/64116/51311/51382/84925/64747/83985/7405/57600/7248/6009/284129/6272/4864/54832/302/206358/154664/2776/80231/51256/112770/27072/8876/55697/7056/54664/84286/54896/55062/26503/1185/130340/23230/…	88
61	LPSDvC	GO:0005765	lysosomal membrane	81/2053	441/19886	1.8334787358517e-07	4.04587641044609e-05	3.60905814320283e-05	1509/2357/526/10970/7879/967/9043/5908/968/1186/11342/3916/1213/121260/6520/528/4074/8140/201163/8763/57192/55207/96459/25978/5476/28962/58528/64121/23503/11010/221955/9296/9545/7226/8895/151636/56262/64116/51311/51382/84925/64747/83985/57600/7248/6009/284129/6272/4864/54832/302/206358/154664/2776/80231/51256/112770/27072/8876/54664/84286/54896/26503/1185/130340/23230/53/1183/10825/949/220972/552…	81
62	LPSDvC	GO:0098852	lytic vacuole membrane	81/2053	441/19886	1.8334787358517e-07	4.04587641044609e-05	3.60905814320283e-05	1509/2357/526/10970/7879/967/9043/5908/968/1186/11342/3916/1213/121260/6520/528/4074/8140/201163/8763/57192/55207/96459/25978/5476/28962/58528/64121/23503/11010/221955/9296/9545/7226/8895/151636/56262/64116/51311/51382/84925/64747/83985/57600/7248/6009/284129/6272/4864/54832/302/206358/154664/2776/80231/51256/112770/27072/8876/54664/84286/54896/26503/1185/130340/23230/53/1183/10825/949/220972/552…	81
63	LPSDvC	GO:1904724	tertiary granule lumen	19/2053	55/19886	1.21962040916141e-06	0.000201847	0.000180054	1509/4069/427/5004/5768/4318/116844/1476/820/7077/1512/10562/8993/4317/10321/8836/1471/230/2352	19
64	LPSDvC	GO:0005769	early endosome	76/2053	427/19886	1.52785459379627e-06	0.000202288	0.000180448	3482/11151/3106/22906/11252/121260/9765/92241/10228/7037/8291/83737/933/79689/8877/253725/23503/54520/81609/22853/9559/23307/151636/200576/25930/57590/5371/3631/7405/387680/29062/4241/6478/6272/10981/9897/7803/29886/1317/302/11234/5245/9896/920/115123/27072/55697/55435/57679/9856/130340/79971/84868/1183/2150/645811/1730/8263/10825/220972/8639/123606/3136/23516/2209/2210/55614/10457/8572/3077/4743…	76
65	LPSDvC	GO:0009897	external side of plasma membrane	70/2053	387/19886	2.17159387706661e-06	0.000239599	0.000213731	929/3687/3383/9034/3106/3570/3916/1230/3684/8140/7048/19/3683/7037/2217/933/3577/2936/2214/100/2219/51311/338339/3604/8832/920/5621/8482/2022/5027/1524/7056/8754/3559/928/762/941/9332/10825/1232/343413/3679/2057/3136/2352/3643/3681/80381/2209/93978/8792/9173/7036/2811/6978/3563/1946/3077/170482/729230/339390/1238/2829/3568/3596/64109/165530/50489/696/433	70
66	LPSDvC	GO:0030666	endocytic vesicle membrane	43/2053	202/19886	3.13147226178638e-06	0.000296148	0.000264174	1535/3482/11151/7879/3106/10890/3916/1213/4074/7096/55647/80223/7037/57192/6810/200576/57089/10333/10981/920/9474/1839/2069/81029/928/9856/79971/9332/949/23166/3136/3127/6565/7474/2209/2210/338382/554/54734/2535/85439/50489/54361	43
67	LPSDvC	GO:0070820	tertiary granule	37/2053	164/19886	3.62929964830227e-06	0.000300325	0.0002679	1509/2357/3687/1535/4069/427/5004/5768/6515/81619/4318/3916/8514/3684/116844/1476/23601/820/7077/1512/11322/7226/338339/10562/8993/4317/10288/8972/10321/8836/1471/230/57126/3903/2352/170482/1832	37
68	LPSDvC	GO:0042581	specific granule	36/2053	160/19886	5.21442179810456e-06	0.00038355	0.000342139	1509/1535/4069/10970/5004/5768/6515/6793/81619/121260/1084/8514/3684/116844/1522/30/3683/23601/820/7077/6810/5005/158747/11322/7226/338339/51382/10562/8993/4317/10321/8836/57126/3903/2352/84766	36
69	LPSDvC	GO:0030139	endocytic vesicle	63/2053	348/19886	6.68149987960511e-06	0.000404087	0.000360459	1535/219972/3482/11151/7879/3106/2319/10890/3916/1213/10435/4074/19/7096/55647/10228/80223/7037/8291/57192/6810/8877/9170/200576/57089/10333/9605/8993/7405/10981/1212/920/9474/1839/3040/2069/10808/81029/928/9856/79971/5287/4641/1902/9332/949/23166/3136/3127/6565/7474/51284/2209/2210/338382/9610/554/54734/2535/252983/85439/50489/54361	63
70	LPSDvC	GO:0062023	collagen-containing extracellular matrix	74/2053	429/19886	6.71443723696892e-06	0.000404087	0.000360459	6280/1509/3383/6279/5004/55914/1955/4318/7076/3914/1476/1522/7077/80781/5005/3965/1512/2219/10875/1299/6275/4317/7052/302/8728/5054/3956/8482/6383/81029/6281/84695/2335/6422/1310/8722/4053/7450/64499/1284/4052/7869/91522/2161/7045/7177/7474/4856/304/4811/9518/4192/89797/1000/1296/1946/136227/713/3574/5654/4185/85301/8483/3913/3371/7837/1282/2331/2006/57642/7078/169044/64093/283	74
71	LPSDvC	GO:0045178	basal part of cell	55/2053	301/19886	1.90861092639185e-05	0.00105292	0.000939237	6533/55914/2319/490/2760/6520/8140/19/8613/7037/2035/6810/64116/23332/5871/1906/9962/284129/975/1317/6510/302/6583/23122/30061/8754/6526/6541/26503/4641/389015/952/6580/376497/1838/9194/23516/6507/9053/51458/846/6584/1000/3077/6540/1832/6536/5028/9843/83697/6543/3773/10861/11309/150	55
72	LPSDvC	GO:0009925	basal plasma membrane	51/2053	282/19886	4.98474622708872e-05	0.00253839	0.00226433	6533/55914/2319/490/2760/6520/8140/19/8613/7037/2035/6810/64116/5871/9962/284129/975/1317/6510/302/6583/30061/8754/6526/6541/26503/4641/389015/952/6580/376497/1838/9194/23516/6507/9053/51458/846/6584/1000/6540/1832/6536/5028/9843/83697/6543/3773/10861/11309/150	51
73	LPSDvC	GO:0005938	cell cortex	54/2053	305/19886	5.52290518825193e-05	0.00261155	0.00232959	2316/4650/23048/10487/11151/2319/22906/57085/1522/5579/4354/2035/83737/9322/4926/23603/87/11214/9847/91663/6249/23332/80762/7248/1627/6711/1212/444/57553/23122/143098/5962/57595/7461/4641/56907/9743/92154/2059/1000/9590/6764/54874/3077/6712/9833/6261/84501/2241/26064/10979/55607/91828/57710	54
74	LPSDvC	GO:0019898	extrinsic component of membrane	40/2053	207/19886	7.09416663424858e-05	0.00313089	0.00279286	526/3716/4615/10672/8514/528/2769/5530/3717/53349/51382/55187/7405/29062/54832/10758/5286/2776/5621/7204/55697/55062/9694/5287/23230/1269/2352/60437/1000/26232/51805/2786/22866/9829/10979/55970/2784/1006/1837/373509	40
75	LPSDvC	GO:0060205	cytoplasmic vesicle lumen	56/2053	325/19886	8.72645228760237e-05	0.00361057	0.00322075	5552/6280/1509/6279/4069/10487/2799/5004/5768/4332/7076/7422/2760/116844/1476/5611/1522/30/6093/820/9535/8804/7077/83716/10577/87/51316/5476/5005/6283/1512/100/2219/3074/10562/3310/8993/2717/410/411/4317/847/302/5054/10321/29108/8836/23230/230/2335/2352/374354/84766/7450/2621/7078	56
76	LPSDvC	GO:0031983	vesicle lumen	56/2053	326/19886	9.49878997455228e-05	0.00369894	0.00329958	5552/6280/1509/6279/4069/10487/2799/5004/5768/4332/7076/7422/2760/116844/1476/5611/1522/30/6093/820/9535/8804/7077/83716/10577/87/51316/5476/5005/6283/1512/100/2219/3074/10562/3310/8993/2717/410/411/4317/847/302/5054/10321/29108/8836/23230/230/2335/2352/374354/84766/7450/2621/7078	56
77	LPSDvC	GO:0034774	secretory granule lumen	55/2053	322/19886	0.00012719	0.00443608	0.00395713	5552/6280/1509/6279/4069/10487/2799/5004/5768/4332/7076/7422/2760/116844/1476/5611/1522/30/6093/820/9535/8804/7077/83716/10577/87/51316/5476/5005/6283/1512/2219/3074/10562/3310/8993/2717/410/411/4317/847/302/5054/10321/29108/8836/23230/230/2335/2352/374354/84766/7450/2621/7078	55
78	LPSDvC	GO:0035580	specific granule lumen	17/2053	62/19886	0.00012732	0.00443608	0.00395713	1509/4069/5004/5768/116844/1522/30/820/7077/5005/10562/8993/4317/10321/8836/2352/84766	17
79	LPSDvC	GO:0030667	secretory granule membrane	53/2053	314/19886	0.000226686	0.00704149	0.00628125	929/2357/3687/1535/10970/3482/976/7879/3106/6515/967/2215/5908/6793/2319/81619/968/10890/3916/121260/1084/8514/3684/10326/3683/23601/53917/3577/158747/11322/11010/9545/7226/8895/338339/51382/3708/147650/54832/10288/8972/154664/8876/928/762/57126/3136/3903/84519/6571/170482/1832/83639	53
80	LPSDvC	GO:0005766	primary lysosome	31/2053	155/19886	0.000234007	0.00704149	0.00628125	2357/4069/10970/10487/2799/967/5908/968/4332/3916/2760/5611/8804/10577/51316/5476/5005/11010/9545/8895/3074/2717/410/3073/411/302/154664/8876/29108/8836/3136	31
81	LPSDvC	GO:0042582	azurophil granule	31/2053	155/19886	0.000234007	0.00704149	0.00628125	2357/4069/10970/10487/2799/967/5908/968/4332/3916/2760/5611/8804/10577/51316/5476/5005/11010/9545/8895/3074/2717/410/3073/411/302/154664/8876/29108/8836/3136	31
82	LPSDvC	GO:0005604	basement membrane	21/2053	90/19886	0.000267643	0.00738164	0.00658467	55914/1955/7076/3914/80781/302/2335/1284/91522/7045/304/4811/1296/1946/3913/3371/7837/1282/7078/64093/283	21
83	LPSDvC	GO:0016323	basolateral plasma membrane	44/2053	249/19886	0.000269865	0.00738164	0.00658467	6533/55914/2319/490/2760/6520/8140/19/8613/7037/2035/6810/64116/5871/9962/284129/975/1317/302/30061/8754/6526/6541/26503/389015/952/6580/9194/23516/9053/51458/846/1000/6540/1832/6536/5028/9843/83697/6543/3773/10861/11309/150	44
84	LPSDvC	GO:0030665	clathrin-coated vesicle membrane	28/2053	136/19886	0.000278763	0.00738164	0.00658467	526/3482/1213/528/4074/7037/9296/51382/1212/920/1839/2069/928/9856/130340/3127/7474/83988/2209/2210/6570/554/122616/6571/92840/2535/85439/50489	28
85	LPSDvC	GO:0005925	focal adhesion	66/2053	421/19886	0.000374883	0.0095451	0.00851455	2316/3383/9448/3482/10487/9181/976/26986/3716/2319/11252/10672/10890/1213/6840/3603/3159/54518/23603/87/2275/5479/3717/8895/5297/23332/58480/5170/975/8500/7052/847/374872/51056/2022/9754/83478/4026/2242/9019/23122/8754/3696/79834/928/5962/54914/6385/5817/23022/6237/7145/9173/10391/1000/5754/8496/6203/9590/10544/726/2535/3371/91624/10979/11135	66
86	LPSDvC	GO:0030670	phagocytic vesicle membrane	19/2053	80/19886	0.000405617	0.00994514	0.0088714	1535/11151/7879/3106/10890/3916/7096/55647/80223/57192/6810/200576/10333/10981/9474/3136/6565/338382/54734	19
87	LPSDvC	GO:0030055	cell-substrate junction	67/2053	431/19886	0.000431309	0.0101974	0.0090964	2316/3383/9448/3482/10487/9181/976/26986/55914/3716/2319/11252/10672/10890/1213/6840/3603/3159/54518/23603/87/2275/5479/3717/8895/5297/23332/58480/5170/975/8500/7052/847/374872/51056/2022/9754/83478/4026/2242/9019/23122/8754/3696/79834/928/5962/54914/6385/5817/23022/6237/7145/9173/10391/1000/5754/8496/6203/9590/10544/726/2535/3371/91624/10979/11135	67
88	LPSDvC	GO:0045121	membrane raft	48/2053	286/19886	0.000497566	0.0113165	0.0100947	929/1509/3937/3383/1200/2319/23433/11252/5230/3684/7048/19/7096/8613/100133941/23603/8871/7046/3717/200576/91663/10333/5538/4864/302/920/5621/84790/4641/6281/57126/284119/10825/949/3738/3643/219699/3753/6506/161742/8792/84830/1000/349667/7035/1946/51338/83639	48
89	LPSDvC	GO:0030136	clathrin-coated vesicle	38/2053	212/19886	0.000512834	0.0113165	0.0100947	526/3482/1213/528/10287/4074/10228/7037/55681/112574/9296/51382/1906/6272/1212/5286/920/27072/1839/2069/55062/928/9856/130340/3127/7450/7474/83988/2209/2210/6570/554/122616/6571/92840/2535/85439/50489	38
90	LPSDvC	GO:0098857	membrane microdomain	48/2053	287/19886	0.000538932	0.0115088	0.0102662	929/1509/3937/3383/1200/2319/23433/11252/5230/3684/7048/19/7096/8613/100133941/23603/8871/7046/3717/200576/91663/10333/5538/4864/302/920/5621/84790/4641/6281/57126/284119/10825/949/3738/3643/219699/3753/6506/161742/8792/84830/1000/349667/7035/1946/51338/83639	48
91	LPSDvC	GO:0045335	phagocytic vesicle	28/2053	142/19886	0.00058073	0.0120139	0.0107168	1535/219972/11151/7879/3106/10890/3916/10435/19/7096/55647/10228/80223/57192/6810/200576/10333/8993/7405/10981/9474/4641/3136/6565/51284/338382/54734/252983	28
92	LPSDvC	GO:0044233	mitochondria-associated endoplasmic reticulum membrane	8/2053	21/19886	0.000753199	0.0151096	0.0134783	2182/53349/440026/10981/51075/9474/79143/23230	8
93	LPSDvC	GO:0031901	early endosome membrane	35/2053	195/19886	0.000813468	0.0151484	0.0135129	3106/121260/9765/83737/79689/8877/253725/81609/151636/200576/5371/3631/387680/29062/9897/29886/1317/9896/115123/27072/55697/9856/79971/1183/10825/220972/3136/23516/2209/2210/55614/10457/8572/9372/50489	35
94	LPSDvC	GO:0005811	lipid droplet	22/2053	104/19886	0.000820864	0.0151484	0.0135129	50486/10970/7879/5908/57674/3654/2182/53349/23111/91543/7248/54832/302/6609/9896/729359/440503/23230/9249/1119/80270/29923	22
95	LPSDvC	GO:0032279	asymmetric synapse	53/2053	331/19886	0.000823781	0.0151484	0.0135129	10154/26037/80315/3337/5728/25978/8440/8661/3631/5170/7248/1627/6009/54583/6272/3708/6711/6801/10564/5621/51225/201191/84062/57679/10636/6252/1838/6792/9194/11346/78999/23362/9229/9743/9456/2059/6334/1000/58512/22866/81832/9829/9148/6536/100131897/5028/112476/6543/55607/642938/150/6695/373509	53
96	LPSDvC	GO:0043202	lysosomal lumen	21/2053	98/19886	0.000895001	0.0160133	0.0142844	1509/10437/427/2799/1200/2760/10577/5476/3074/5538/2717/410/3073/411/6448/6609/6383/53/6385/8722/2331	21
97	LPSDvC	GO:0061702	canonical inflammasome complex	7/2053	17/19886	0.000944083	0.0164469	0.0146712	22861/834/114769/838/114548/29108/171389	7
98	LPSDvC	GO:0030669	clathrin-coated endocytic vesicle membrane	17/2053	74/19886	0.00119449	0.019825	0.0176846	3482/1213/4074/7037/920/1839/2069/928/9856/3127/7474/2209/2210/554/2535/85439/50489	17
99	LPSDvC	GO:0005788	endoplasmic reticulum lumen	50/2053	313/19886	0.00119789	0.019825	0.0176846	10970/5768/81619/7076/5611/1522/80781/3569/5479/1435/1299/410/1906/4241/411/22901/3956/920/6383/57333/1471/81029/23753/56975/23127/2335/1310/3487/1284/4052/91522/10272/7474/56034/2621/140606/1000/246778/1296/136227/85301/3913/3371/1282/57642/3486/169044/3053/7857/54361	50
100	LPSDvC	GO:0099572	postsynaptic specialization	54/2053	346/19886	0.00134814	0.0217214	0.0193762	5552/55914/26037/80315/3337/5728/25978/8440/8661/3631/5170/7248/1627/6009/54583/3708/6711/6801/5621/51225/201191/84062/57679/10636/57053/5913/6252/1838/6792/9194/11346/78999/23362/9229/9743/9456/2059/6334/1000/58512/22866/81832/9829/9148/6536/100131897/5028/112476/6543/55607/642938/150/6695/373509	54
101	LPSDvC	GO:0014069	postsynaptic density	50/2053	315/19886	0.0013781	0.0217214	0.0193762	26037/80315/3337/5728/25978/8440/8661/3631/5170/7248/1627/6009/54583/3708/6711/6801/5621/51225/201191/84062/57679/10636/6252/1838/6792/9194/11346/78999/23362/9229/9743/9456/2059/6334/1000/58512/22866/81832/9829/9148/6536/100131897/5028/112476/6543/55607/642938/150/6695/373509	50
102	LPSDvC	GO:0005884	actin filament	23/2053	118/19886	0.00201651	0.0310449	0.0276931	2316/4650/11151/23433/8522/92241/87/11344/7248/25861/4641/23607/1730/10804/1809/5074/23022/7169/10634/8572/1238/5358/342184	23
103	LPSDvC	GO:0005775	vacuolar lumen	31/2053	176/19886	0.00212796	0.0320161	0.0285595	1509/4069/10437/10487/427/2799/1200/4332/2760/5611/8804/10577/51316/5476/5005/3074/5538/2717/410/3073/411/6448/302/6609/6383/29108/8836/53/6385/8722/2331	31
104	LPSDvC	GO:0098984	neuron to neuron synapse	55/2053	362/19886	0.00225625	0.033192	0.0296084	10154/26037/80315/3337/5728/25978/8440/8661/3631/5170/7248/1627/6009/54583/6272/3708/6711/6801/10564/5621/51225/201191/84062/57679/10636/6252/1838/6792/9194/11346/78999/23362/9229/9743/9456/2059/6334/1000/58512/22866/81832/9829/9148/6536/100131897/5028/2048/112476/6543/55607/642938/5789/150/6695/373509	55
105	LPSDvC	GO:0000221	vacuolar proton-transporting V-type ATPase, V1 domain	5/2053	11/19886	0.0031603	0.0445131	0.0397072	526/528/9296/51382/245973	5
106	LPSDvC	GO:0033180	proton-transporting V-type ATPase, V1 domain	5/2053	11/19886	0.0031603	0.0445131	0.0397072	526/528/9296/51382/245973	5
107	LPSDvC	GO:0043197	dendritic spine	30/2053	174/19886	0.00345223	0.047612	0.0424716	26037/80315/3337/6810/5728/5530/50807/26115/23613/8500/6801/9572/10564/51225/84062/57679/10636/1902/11346/124925/9743/9456/26232/8572/9148/2048/112476/6543/55607/373509	30
108	LPSDvLPS	GO:0042581	specific granule	17/651	160/19886	2.0513132227982e-05	0.00641889	0.00602748	10970/5004/6515/199675/3684/116844/30/3683/23601/820/5005/22918/8836/5806/57126/2352/84766	17
109	LPSDvLPS	GO:0070820	tertiary granule	17/651	164/19886	2.82770583706545e-05	0.00641889	0.00602748	5004/6515/28988/4318/199675/3684/116844/23601/820/22918/978/8972/8836/5806/57126/2352/170482	17
110	LPSDvLPS	GO:1904724	tertiary granule lumen	9/651	55/19886	6.75670321300595e-05	0.0102251	0.00960163	5004/28988/4318/116844/820/978/8836/5806/2352	9
111	LPSDvLPS	GO:0035580	specific granule lumen	9/651	62/19886	0.000175883	0.0199628	0.0187455	5004/116844/30/820/5005/8836/5806/2352/84766	9
112	LPSDvLPS	GO:0045178	basal part of cell	22/651	301/19886	0.000402629	0.0365587	0.0343294	2683/490/2760/8140/19/64127/23332/1906/1317/6526/9914/4035/10630/912/846/23513/3953/3077/5028/83697/3773/11309	22
113	LPSDvLPS	GO:0016323	basolateral plasma membrane	19/651	249/19886	0.000581141	0.0438803	0.0412045	2683/490/2760/8140/19/64127/1317/6526/9914/4035/10630/912/846/23513/3953/5028/83697/3773/11309	19
114	LPSDvLPS	GO:0005604	basement membrane	10/651	90/19886	0.000715483	0.0438803	0.0412045	1955/7076/3914/2335/3898/4811/43/3913/7078/64093	10
115	LPSDvLPS	GO:0098978	glutamatergic synapse	26/651	407/19886	0.000971241	0.0438803	0.0412045	5552/2316/3092/28988/490/4204/3337/5530/3717/3556/51738/80758/1902/53826/6792/78999/23513/2059/6334/58504/26232/785/5327/5028/26052/1006	26
116	LPSDvLPS	GO:0034774	secretory granule lumen	22/651	322/19886	0.000988836	0.0438803	0.0412045	5552/10487/5004/28988/7076/2760/55313/116844/30/6093/820/83716/5005/978/51738/8836/5806/2335/2352/84766/7078/240	22
117	LPSDvLPS	GO:0009897	external side of plasma membrane	25/651	387/19886	0.0010318	0.0438803	0.0412045	929/2683/3579/3684/8140/19/3683/920/10148/7056/7293/2352/3643/80380/912/2811/3563/3953/3077/170482/339390/30835/50489/90273/696	25
118	LPSDvLPS	GO:0060205	cytoplasmic vesicle lumen	22/651	325/19886	0.00111486	0.0438803	0.0412045	5552/10487/5004/28988/7076/2760/55313/116844/30/6093/820/83716/5005/978/51738/8836/5806/2335/2352/84766/7078/240	22
119	LPSDvLPS	GO:0031983	vesicle lumen	22/651	326/19886	0.00115983	0.0438803	0.0412045	5552/10487/5004/28988/7076/2760/55313/116844/30/6093/820/83716/5005/978/51738/8836/5806/2335/2352/84766/7078/240	22
