# Supplementary material for: The interplay between hormonal vitamin D and lipopolysaccharide signaling on human neutrophil transcriptional responses
Source: Front Immunol. 2025 Oct 3;16:1683913. doi: 10.3389/fimmu.2025.1683913 (PMC12531266; doi:10.3389/fimmu.2025.1683913)
Supplement: Supplementary file 4 [file Table3.xlsx]

## Sheet: S3_File_Reactome
	Cluster	ID	Description	GeneRatio	BgRatio	pvalue	p.adjust	qvalue	geneID	Count
1	DvC	R-HSA-373076	Class A/1 (Rhodopsin-like receptors)	38/480	335/11009	5.66e-08	6.43e-05	6.43e-05	1889/8843/338442/8477/27334/5029/1241/51738/1906/2921/6363/6374/60675/5739/57486/6368/6372/2150/1902/154/2828/2864/84634/3357/2359/140/56413/7200/554/3363/729230/1903/5028/2846/2852/5956/6373/256933	38
2	DvC	R-HSA-500792	GPCR ligand binding	43/480	468/11009	2.74e-06	0.00148293	0.00148272	1889/976/8843/338442/8477/27334/5029/1241/51738/1906/2921/6363/6374/60675/5739/57486/6368/6372/2150/1902/154/2828/2864/84634/3357/2359/140/56413/846/7200/8643/554/3363/729230/1903/5028/2846/2852/2784/5956/6373/90226/256933	43
3	DvC	R-HSA-6785807	Interleukin-4 and Interleukin-13 signaling	17/480	108/11009	3.91e-06	0.00148293	0.00148272	7133/4170/5008/1026/4318/1052/5292/3684/598/2309/3717/3593/10538/3976/948/7412/240	17
4	DvC	R-HSA-6798695	Neutrophil degranulation	42/480	480/11009	1.21e-05	0.00344868	0.0034482	929/7133/5328/960/10970/10487/976/5004/6515/8778/28988/4318/199675/2760/3684/55313/116844/5611/1522/6093/23601/820/53917/83716/51316/634/5005/27180/22918/11322/978/5799/2219/1378/29108/8836/230/5553/3903/1667/948/240	42
5	DvC	R-HSA-416476	G alpha (q) signalling events	24/480	217/11009	2.53e-05	0.00576403	0.00576323	8477/27334/2869/5029/10235/1241/51738/1906/1839/60675/6368/2150/1902/2828/2864/84634/3357/56413/846/7200/5028/3265/2846/2784	24
6	DvC	R-HSA-198933	Immunoregulatory interactions between a Lymphoid and a non-Lymphoid cell	17/480	133/11009	6.4e-05	0.0121218	0.0121201	57823/54210/8778/120425/933/27180/958/27036/146722/3903/89858/999/912/56253/339390/7412/100507436	17
7	DvC	R-HSA-1483249	Inositol phosphate metabolism	9/480	50/11009	0.000268126	0.0435513	0.0435452	5728/253430/5333/3631/11163/3628/51477/170685/9108	9
8	LPSvC	R-HSA-9818027	NFE2L2 regulating anti-oxidant/detoxification enzymes	10/882	19/11009	4.91e-07	0.000632754	0.000617007	7296/4780/23657/2936/7295/2730/5052/7975/2729/1728	10
9	LPSvC	R-HSA-6798695	Neutrophil degranulation	68/882	480/11009	2.19e-06	0.00141038	0.00137528	5660/1509/3687/5328/6279/4069/11240/3482/3958/427/5768/967/25798/2215/527/6793/968/3579/4332/10890/3916/5175/121260/5315/199675/4311/8514/55313/1476/10326/1432/8566/966/8804/7077/83716/3577/10577/51316/634/5476/11314/1512/11010/54472/9545/7226/8895/338339/10875/51382/4033/3074/2717/411/10288/10493/154664/6993/8876/401258/8836/1471/126014/5806/3903/1832/2204	68
10	LPSvC	R-HSA-909733	Interferon alpha/beta signaling	19/882	77/11009	7.14e-06	0.00307207	0.00299561	9021/3437/3433/6772/10379/4599/3434/9636/4940/91543/54739/24138/4939/5610/3662/3430/4938/8651/11274	19
11	LPSvC	R-HSA-380108	Chemokine receptors bind chemokines	15/882	59/11009	4.47e-05	0.0144072	0.0140486	9034/3579/1230/3577/2920/1236/6367/2921/1524/6372/1232/6351/729230/6375/2829	15
12	LPSvC	R-HSA-9639288	Amino acids regulate mTORC1	14/882	55/11009	7.86e-05	0.0191488	0.0186722	527/528/201163/96459/58528/64121/9296/51382/57600/6009/51606/729438/11133/245973	14
13	LPSvC	R-HSA-500792	GPCR ligand binding	61/882	468/11009	9.29e-05	0.0191488	0.0186722	5660/9034/2015/3579/1230/64748/27334/3577/2920/1236/6367/2921/56670/1524/6753/60675/57486/6368/10800/6372/3274/154/50865/1232/80326/10316/1269/6351/2864/59340/7474/3357/4923/2359/7855/140/94235/846/7200/27198/7434/8323/3640/8620/151306/8643/2786/9290/729230/79924/6375/2829/54429/1393/5956/2840/64805/6752/150/7483/54361	61
14	LPSvC	R-HSA-6785807	Interleukin-4 and Interleukin-13 signaling	21/882	108/11009	0.000112359	0.0191488	0.0186722	3687/5008/1026/3597/7422/9021/5292/6772/3569/2353/3717/6367/6935/10538/3662/8651/3976/2335/4312/595/3596	21
15	LPSvC	R-HSA-428157	Sphingolipid metabolism	19/882	93/11009	0.000118752	0.0191488	0.0186722	5660/427/4074/8613/130367/8877/5476/7357/3074/2717/3073/411/10825/124976/171546/79411/166929/2629/79152	19
16	LPSvC	R-HSA-9840310	Glycosphingolipid catabolism	11/882	39/11009	0.000169972	0.0243627	0.0237564	5660/427/4074/5476/3074/2717/3073/411/10825/79411/2629	11
17	LPSvC	R-HSA-373076	Class A/1 (Rhodopsin-like receptors)	46/882	335/11009	0.00020566	0.0263309	0.0256756	5660/9034/3579/1230/64748/27334/3577/2920/1236/6367/2921/56670/1524/6753/60675/57486/6368/10800/6372/3274/154/50865/1232/10316/1269/6351/2864/59340/3357/4923/2359/140/7200/27198/3640/8620/151306/9290/729230/6375/2829/5956/2840/64805/6752/150	46
18	LPSvC	R-HSA-449147	Signaling by Interleukins	60/882	473/11009	0.000224741	0.0263309	0.0256756	3687/5008/6776/1026/5055/3597/7850/3654/7422/1230/9021/5292/5566/6772/1432/3185/4001/6810/2920/3569/2353/1435/54472/3554/3717/6367/6935/10068/1845/1436/10538/8807/3662/50615/8651/3559/84868/56300/941/5296/3976/2335/1437/6351/3667/29949/11274/8353/9173/4312/8808/595/729230/55540/26525/50604/3568/27178/3596/64109	60
19	LPSvC	R-HSA-6783783	Interleukin-10 signaling	12/882	47/11009	0.000244939	0.0263309	0.0256756	7850/1230/2920/3569/1435/3554/6367/941/3976/1437/6351/729230	12
20	LPSvC	R-HSA-1660662	Glycosphingolipid metabolism	12/882	49/11009	0.000372638	0.0369771	0.0360568	5660/427/4074/5476/7357/3074/2717/3073/411/10825/79411/2629	12
21	LPSvC	R-HSA-418594	G alpha (i) signalling events	43/882	318/11009	0.000456994	0.0421088	0.0410608	5660/3579/1230/5566/3577/2920/1236/64407/3708/2921/2776/56670/1524/6753/6368/109/6372/6004/50865/1232/10316/1269/6351/59340/2359/5321/140/94235/846/27198/126006/9560/2786/9290/729230/5137/54429/5956/2840/5332/64805/6752/150	43
22	LPSDvC	R-HSA-449147	Signaling by Interleukins	91/1273	473/11009	4.71e-07	0.000357508	0.000346769	2357/4170/3687/3091/3383/3557/604/5008/6776/1026/3716/6195/5908/3570/4615/4318/5055/6777/1052/7076/7850/3654/7422/1230/1848/3684/3603/6772/5710/3185/4001/6810/834/2920/6197/3569/598/2353/6283/2309/3965/1435/6347/841/3717/80216/6367/5699/25930/58480/6935/10068/1845/1436/302/10538/920/23529/6363/8807/3662/8809/3559/59307/84868/1398/941/3976/2335/1437/163702/27189/11274/8353/9173/552900/3563/4312/83…	91
23	LPSDvC	R-HSA-6798695	Neutrophil degranulation	92/1273	480/11009	4.84e-07	0.000357508	0.000346769	6280/929/1509/2357/3687/1535/6279/4069/10970/3482/10487/976/427/7879/3106/2799/5004/5768/6515/967/2215/5908/6793/81619/4318/968/4332/10890/3916/121260/2760/1084/8514/3684/116844/1476/10326/5611/1522/30/3683/6093/23601/820/9535/8804/7077/53917/83716/3577/10577/51316/5476/5005/6283/158747/1512/11322/11010/9545/7226/8895/2219/338339/10875/51382/3074/10562/3310/8993/2717/410/411/4317/847/10288/302/89…	92
24	LPSDvC	R-HSA-6785807	Interleukin-4 and Interleukin-13 signaling	31/1273	108/11009	9.69e-07	0.000477268	0.000462931	4170/3687/3091/3383/604/5008/1026/3716/3570/4318/1052/7076/7422/3684/6772/3569/598/2353/2309/6347/3717/6367/58480/6935/10538/3662/3976/2335/4312/3596/2247	31
25	LPSDvC	R-HSA-6783783	Interleukin-10 signaling	18/1273	47/11009	2.06e-06	0.000759367	0.000736556	2357/3383/3557/3716/7076/7850/1230/2920/3569/1435/6347/6367/6363/941/3976/1437/729230/6348	18
26	LPSDvC	R-HSA-1474244	Extracellular matrix organization	58/1273	300/11009	4.98e-05	0.0147218	0.0142796	1509/3687/3383/4318/7076/3914/3684/3683/7077/80781/87/5479/1299/831/5351/4317/8728/5054/23473/6383/8754/3696/6385/84695/23127/2335/1310/3679/4053/7450/649/1284/4052/91522/7177/3681/4811/4316/4312/4319/1296/10536/136227/726/5654/85301/58494/3913/8174/3371/7837/1282/2331/2006/57642/2247/169044/4324	58
27	LPSDvLPS	R-HSA-6785807	Interleukin-4 and Interleukin-13 signaling	18/403	108/11009	6.44e-08	6.36e-05	6.36e-05	4170/3091/604/5008/1026/4318/1052/7076/9021/5292/3684/2309/3717/10538/8651/2335/4313/240	18
28	LPSDvLPS	R-HSA-449147	Signaling by Interleukins	36/403	473/11009	2.45e-05	0.0110123	0.0110123	4170/3091/604/5008/1026/4318/6777/1052/7076/9021/5292/3684/64127/6655/6197/2309/3965/3717/3556/25930/57161/1436/10538/920/23529/6363/10148/8651/56300/2335/27189/3563/246778/8808/4313/240	36
29	LPSDvLPS	R-HSA-6798695	Neutrophil degranulation	36/403	480/11009	3.34e-05	0.0110123	0.0110123	929/10970/10487/976/5004/6515/2683/28988/4318/3579/199675/2760/4311/3684/55313/116844/30/3683/6093/23601/54509/820/53917/83716/5005/22918/978/8972/8836/5806/57126/5553/2352/84766/170482/240	36
30	LPSDvLPS	R-HSA-391903	Eicosanoid ligand-binding receptors	5/403	15/11009	0.000142072	0.0350918	0.0350918	5734/1241/5739/165140/56413	5
